# Supplementary material for: Building a sharable literature collection to advance the science and practice of implementation facilitation
Source: Front Health Serv. 2024 May 9;4:1304694. doi: 10.3389/frhs.2024.1304694 (PMC11111980; doi:10.3389/frhs.2024.1304694)
Supplement: Supplementary file 2 [file Table2.xlsx]

## Sheet: Study citations
Authors	Title	Year	Journal	Volume	Number	Pages	DOI	Key words	Notes
Abramsohn, E; DePumpo, M; Boyd, K; Brown, T; Garrett, MF, 3rd; Kho, A; Navalkha, C; Paradise, K; Lindau, ST	Implementation of community-based resource referrals for cardiovascular disease self-management	2020	Annals of Family Medicine	18	6	486-495	https://doi.org/10.1370/afm.2583	Study EvidenceNOW: Healthy Hearts in the Heartland (H3) Administrative Personnel/*psychology Attitude of Health Personnel Cardiovascular Diseases/*prevention & control *Community Health Services Focus Groups Health Services Research Humans Implementation Science Primary Health Care/*organization & administration/standards Qualitative Research Quality Improvement Randomized Controlled Trials as To…	Study setting: USA Related articles: Abramsohn E, DePumpo M, Boyd K, et al. Implementation of community-based resource referrals for cardiovascular disease self-management. Ann Fam Med. 2020;18(6):486-495. https://doi.org/10.1370/afm.2583 Ciolino JD, Jackson KL, Liss DT, et al. Design of Healthy Hearts in the Heartland (H3): a practice-randomized, comparative effectiveness study. Contemp Clin Tri…
Aifah, AA; Odubela, O; Rakhra, A; Onakomaiya, D; Hu, J; Nwaozuru, U; Oladele, DA; Odusola, AO; Idigbe, I; Musa, AZ; Akere, A; Tayo, B; Ogedegbe, G; Iwelunmor, J; Ezechi, O	Integration of a task strengthening strategy for hypertension management into HIV care in Nigeria: a cluster randomized controlled trial study protocol	2021	Implementation Science	16	1	96-021	https://doi.org/10.1186/s13012-021-01167-3	Study Protocol LMIC *HIV Infections/therapy Humans *Hypertension/therapy Implementation Science Nigeria Primary Health Care Randomized Controlled Trials as Topic HIV-Hypertension integration Implementation strategy tailoring Practice facilitation	Study setting: Nigeria
Allen, KM; Dittmann, KR; Hutter, JA; Chuang, C; Donald, ML; Enns, AL; Hovanec, N; Hunt, AW; Kellowan, RS; Linkewich, EA; Patel, AS; Rehmtulla, A; McEwen, SE	Implementing a shared decision-making and cognitive strategy-based intervention: knowledge user perspectives and recommendations	2020	Journal of Evaluation in Clinical Practice	26	2	575-581	https://doi.org/10.1111/jep.13329	Study Cognition; Decision Making,Shared; Health Services; Humans; Physical Therapists; Qualitative Research; Stroke; Stroke Rehabilitation focus groups iPARIHS problem solving shared decision making stroke translational medical research	Study setting: Canada Related articles: Allen KM, Dittmann KR, Hutter JA, et al. Implementing a shared decision-making and cognitive strategy-based intervention: knowledge user perspectives and recommendations. J Eval Clin Pract. 2020;26(2):575-581. https://doi.org/10.1111/jep.13329 McEwen SE, Donald M, Jutzi K, et al. Implementing a function-based cognitive strategy intervention within inter-pro…
Armstrong, CD; Taljaard, M; Hogg, W; Mark, AE; Liddy, C	Practice facilitation for improving cardiovascular care: secondary evaluation of a stepped wedge cluster randomized controlled trial using population-based administrative data	2016	Trials	17		434	https://doi.org/10.1186/s13063-016-1547-2	Study IDOCC Practice facilitation Primary care Cardiovascular health preventive care support cancer	Study setting: Canada Related articles: Armstrong CD, Taljaard M, Hogg W, Mark AE, Liddy C. Practice facilitation for improving cardiovascular care: secondary evaluation of a stepped wedge cluster randomized controlled trial using population-based administrative data. Trials. 2016;17:434. https://doi.org/10.1186/s13063-016-1547-2 Laferriere D, Liddy C, Nash K, Hogg W. Navigating change: how outre…
Asante, KP; Iwelunmor, J; Apusiga, K; Gyamfi, J; Nyame, S; Adjei, KGA; Aifah, A; Adjei, K; Onakomaiya, D; Chaplin, WF; Ogedegbe, G; Plange-Rhule, J	Uptake of Task-Strengthening Strategy for Hypertension (TASSH) control within Community-Based Health Planning Services in Ghana: study protocol for a cluster randomized controlled trial	2020	Trials	21		825	https://doi.org/10.1186/s13063-020-04667-7	Study Protocol LMIC Adult Community Health Centers Community Health Services Ghana *Health Planning Humans *Hypertension/diagnosis/therapy Randomized Controlled Trials as Topic Community-Based Health Planning Services Hypertension control Implementation science Practice facilitation Sub-Saharan Africa Task strengthening	Study setting: Ghana
Aspy, CB; Enright, M; Halstead, L; Mold, JW; Oklahoma Physicians Resource/Research, N	Improving mammography screening using best practices and practice enhancement assistants: an Oklahoma Physicians Resource/Research Network (OKPRN) study	2008	Journal of The American Board of Family Medicine	21	4	326-333	https://doi.org/10.3122/jabfm.2008.04.070060	Study Aged Breast Neoplasms/diagnostic imaging/*prevention & control Female Humans Mammography/*trends Mass Screening/*methods Middle Aged Oklahoma Practice Patterns, Physicians'/*standards Primary Health Care/*methods/standards Reproducibility of Results	Study setting: USA
Aspy, CB; Mold, JW; Thompson, DM; Blondell, RD; Landers, PS; Reilly, KE; Wright-Eakers, L	Integrating screening and interventions for unhealthy behaviors into primary care practices	2008	American Journal of Preventive Medicine	35	5 Suppl	S373-80	https://doi.org/10.1016/j.amepre.2008.08.015	Study Alcohol Drinking/psychology Exercise/psychology Feedback Feeding Behavior/psychology Female *Health Behavior Health Promotion/*methods Humans Male Mass Screening/*methods Medical Audit Oklahoma Preventive Health Services/methods Primary Health Care/*methods Smoking Prevention United States/epidemiology	Study setting: USA
Ayieko, P; Ntoburi, S; Wagai, J; Opondo, C; Opiyo, N; Migiro, S; Wamae, A; Mogoa, W; Were, F; Wasunna, A; Fegan, G; Irimu, G; English, M	A multifaceted intervention to implement guidelines and improve admission paediatric care in Kenyan district hospitals: a cluster randomised trial	2011	PLoS Medicine	8	4	e1001018	https://doi.org/10.1371/journal.pmed.1001018	Study LMIC Child, Preschool Dehydration/therapy Developing Countries Drug Administration Schedule Evidence-Based Medicine Female Fluid Therapy Gentamicins/administration & dosage Guideline Adherence/*standards Health Care Surveys Hospitals, District/*standards Hospitals, Rural/standards Humans Infant Kenya Male Outcome and Process Assessment, Health Care Pediatrics/*standards *Practice Guidelines…	Study setting: Kenya Related articles: Ayieko P, Ntoburi S, Wagai J, et al. A multifaceted intervention to implement guidelines and improve admission paediatric care in Kenyan district hospitals: a cluster randomised trial. PLoS Med. 2011;8(4):e1001018. https://doi.org/10.1371/journal.pmed.1001018 Barasa EW, Ayieko P, Cleary S, English M. A multifaceted intervention to improve the quality of care…
Bahraini, NH; Matarazzo, BB; Barry, CN; Post, EP; Forster, JE; Dollar, KM; Dobscha, SK; Brenner, LA	Protocol: Examining the effectiveness of an adaptive implementation intervention to improve uptake of the VA suicide risk identification strategy: a sequential multiple assignment randomized trial	2020	Implementation Science	15		58	https://doi.org/10.1186/s13012-020-01019-6	Study Protocol Humans *Quality Improvement Randomized Controlled Trials as Topic *Suicide Prevention	Study setting: USA
Balasubramanian, BA; Chase, SM; Nutting, PA; Cohen, DJ; Strickland, PAO; Crosson, JC; Miller, WL; Crabtree, BF; Team, tUS	Using Learning Teams for Reflective Adaptation (ULTRA): insights from a team-based change management strategy in primary care	2010	Annals of Family Medicine	8	5	425-432	https://doi.org/10.1370/afm.1159	Study ULTRA Group Practice Health Services Research/*organization & administration Humans *Institutional Management Teams Organizational Culture Organizational Innovation Practice Guidelines as Topic Practice Management, Medical/*organization & administration Primary Health Care/*organization & administration Private Practice Problem Solving Qualitative Research Quality of Health Care/*organizati…	Study setting: USA Related articles: Balasubramanian BA, Chase SM, Nutting PA, et al. Using Learning Teams for Reflective Adaptation (ULTRA): insights from a team-based change management strategy in primary care. Ann Fam Med. 2010;8(5):425-432. https://doi.org/10.1370/afm.1159 Shaw E, Looney A, Chase S, et al. 'In the moment': an analysis of facilitator impact during a quality improvement process…
Balasubramanian, BA; Marino, M; Cohen, DJ; Ward, RL; Preston, A; Springer, RJ; Lindner, SR; Edwards, S; McConnell, KJ; Crabtree, BF; Miller, WL; Stange, KC; Solberg, LI	Use of quality improvement strategies among small to medium-size US primary care practices	2018	Annals of Family Medicine	16	Suppl 1	S35-S43	https://doi.org/10.1370/afm.2172	Study EvidenceNow/ESCALATES Cross-Sectional Studies Delivery of Health Care/standards Guideline Adherence/statistics & numerical data Humans *Outcome Assessment, Health Care Primary Health Care/*standards/statistics & numerical data Quality Improvement/*organization & administration *Quality Indicators, Health Care Surveys and Questionnaires United States United States Agency for Healthcare Resea…	Study setting: USA Related articles: Balasubramanian BA, Marino M, Cohen DJ, et al. Use of quality improvement strategies among small to medium-size US primary care practices. Ann Fam Med. 2018;16(Suppl 1):S35-S43. https://doi.org/10.1370/afm.2172 Cohen DJ, Balasubramanian BA, Gordon L, et al. A national evaluation of a dissemination and implementation initiative to enhance primary care practice …
Baloh, J; Zhu, X; Ward, MM	Types of internal facilitation activities in hospitals implementing evidence-based interventions	2018	Health Care Management Review	43	3	229-237	https://doi.org/10.1097/HMR.0000000000000145	Study TeamSTEPPS Evidence-Based Practice/*organization & administration Health Services Research/organization & administration Hospitals/standards Humans *Implementation Science Interviews as Topic *Leadership Longitudinal Studies Patient Safety/standards Personnel, Hospital/*education Qualitative Research	Study setting: USA_x000D_ Related articles:_x000D_ Baloh J, Zhu X, Ward MM. Types of internal facilitation activities in hospitals implementing evidence-based interventions. Health Care Manage Rev. 2018;43(3):229-237. https://doi.org/10.1097/HMR.0000000000000145_x000D_ Baloh J, Zhu X, Ward MM. What influences sustainment and nonsustainment of facilitation activities in implementation? Analysis of…
Baloh, J; Zhu, X; Ward, MM	What influences sustainment and nonsustainment of facilitation activities in implementation? Analysis of organizational factors in hospitals implementing TeamSTEPPS	2021	Medical Care Research and Review : MCRR	78	2	146-156	https://doi.org/10.1177/1077558719848267	Study TeamSTEPPS *Evidence-Based Practice Hospitals, Rural Humans *Leadership Patient Safety TeamSTEPPS facilitation fsQCA hospitals implementation sustainment	Study setting: USA_x000D_ Related articles:_x000D_ Baloh J, Zhu X, Ward MM. Types of internal facilitation activities in hospitals implementing evidence-based interventions. Health Care Manage Rev. 2018;43(3):229-237. https://doi.org/10.1097/HMR.0000000000000145_x000D_ Baloh J, Zhu X, Ward MM. What influences sustainment and nonsustainment of facilitation activities in implementation? Analysis of…
Barasa, EW; Ayieko, P; Cleary, S; English, M	A multifaceted intervention to improve the quality of care of children in district hospitals in Kenya: a cost-effectiveness analysis	2012	PLoS Medicine	9	6	e1001238	https://doi.org/10.1371/journal.pmed.1001238	Study LMIC Budgets Child Cost-Benefit Analysis Follow-Up Studies Hospitals, District/*economics/*standards Humans Kenya Quality of Health Care/*economics/*standards Quality-Adjusted Life Years Randomized Controlled Trials as Topic	Study setting: Kenya Related articles: Ayieko P, Ntoburi S, Wagai J, et al. A multifaceted intervention to implement guidelines and improve admission paediatric care in Kenyan district hospitals: a cluster randomised trial. PLoS Med. 2011;8(4):e1001018. https://doi.org/10.1371/journal.pmed.1001018 Barasa EW, Ayieko P, Cleary S, English M. A multifaceted intervention to improve the quality of care…
Bareil, C; Duhamel, F; Lalonde, L; Goudreau, J; Hudon, E; Lussier, MT; Levesque, L; Lessard, S; Turcotte, A; Lalonde, G	Facilitating implementation of interprofessional collaborative practices Into primary care: a trilogy of driving forces	2015	Journal of Healthcare Management	60	4	287-300		Study *Cooperative Behavior Health Services Research Humans *Interdisciplinary Communication Physicians, Primary Care Primary Care Nursing Primary Health Care/*organization & administration Program Development	Study setting: Canada
Bashir, K; Blizard, B; Bosanquet, A; Bosanquet, N; Mann, A; Jenkins, R	The evaluation of a mental health facilitator in general practice: effects on recognition, management, and outcome of mental illness	2000	The British Journal of General Practice	50		626-629		Study Allied Health Personnel/statistics & numerical data Case Management/*organization & administration Clinical Competence Family Practice/*standards Humans Interprofessional Relations London Mental Disorders/*diagnosis/therapy Negotiating Patient Care Team/*organization & administration Quality Assurance, Health Care/methods Treatment Outcome	Study setting: England/UK
Baskerville, NB; Hogg, W; Lemelin, J	Process evaluation of a tailored multifaceted approach to changing family physician practice patterns improving preventive care	2001	The Journal of Family Practice	50	3	241		Study Family Practice/methods/*organization & administration/*standards Health Plan Implementation/methods Humans Ontario Practice Patterns, Physicians' Preventive Medicine/*standards *Process Assessment, Health Care Quality of Health Care	Study setting: Canada_x000D_ Related articles:_x000D_ Baskerville NB, Hogg W, Lemelin J. Process evaluation of a tailored multifaceted approach to changing family physician practice patterns improving preventive care. J Fam Pract. 2001;50(3):241. https://doi.oeg/jfp_0301_02410_x000D_ Lemelin J, Hogg W, Baskerville N. Evidence to action: a tailored multifaceted approach to changing family physicia…
Bauer, MS; Miller, C; Kim, B; Lew, R; Weaver, K; Coldwell, C; Henderson, K; Holmes, S; Seibert, MN; Stolzmann, K; Elwy, AR; Kirchner, J	Partnering with health system operations leadership to develop a controlled implementation trial	2016	Implementation Science	11		22	https://doi.org/10.1186/s13012-016-0385-7	Study BHIP Protocol *Cooperative Behavior *Delivery of Health Care Health Services Accessibility Humans Mental Disorders Patient Care Management Program Development/*methods *Randomized Controlled Trials as Topic Self Care	Study setting: USA Related articles: Bauer MS, Miller C, Kim B, et al. Partnering with health system operations leadership to develop a controlled implementation trial. Implement Sci. 2016;11:22. https://doi.org/10.1186/s13012-016-0385-7 Bauer MS, Miller CJ, Kim B, et al. Effectiveness of implementing a collaborative chronic care model for clinician teams on patient outcomes and health status in …
Bauer, MS; Miller, CJ; Kim, B; Lew, R; Stolzmann, K; Sullivan, J; Riendeau, R; Pitcock, J; Williamson, A; Connolly, S; Elwy, AR; Weaver, K	Effectiveness of implementing a collaborative chronic care model for clinician teams on patient outcomes and health status in mental health: a randomized clinical trial	2019	JAMA Network Open	2	3	e190230	https://doi.org/10.1001/jamanetworkopen.2019.0230	Study BHIP Adult Female Health Status Disparities Humans *Long-Term Care/methods/organization & administration Male *Mental Disorders/psychology/therapy Mental Health/standards Mental Health Services/*organization & administration Models, Organizational Outcome Assessment, Health Care Patient Care Team/*organization & administration *Primary Health Care/methods/organization & administration Quali…	Study setting: USA Related articles: Bauer MS, Miller C, Kim B, et al. Partnering with health system operations leadership to develop a controlled implementation trial. Implement Sci. 2016;11:22. https://doi.org/10.1186/s13012-016-0385-7 Bauer MS, Miller CJ, Kim B, et al. Effectiveness of implementing a collaborative chronic care model for clinician teams on patient outcomes and health status in …
Bauer, MS; Weaver, K; Kim, B; Miller, C; Lew, R; Stolzmann, K; Sullivan, JL; Riendeau, R; Connolly, S; Pitcock, J; Ludvigsen, SM; Elwy, AR	The collaborative chronic care model for mental health conditions: from evidence synthesis to policy impact to scale-up and spread	2019	Medical Care	57		S221-S227	https://doi.org/10.1097/MLR.0000000000001145	Study BHIP *Chronic Disease *Cooperative Behavior Health Plan Implementation/*organization & administration Humans Mental Disorders/*therapy Mental Health Services/*organization & administration *Organizational Innovation Primary Health Care Quality Improvement Systematic Reviews as Topic United States United States Department of Veterans Affairs	Study setting: USA Related articles: Bauer MS, Miller C, Kim B, et al. Partnering with health system operations leadership to develop a controlled implementation trial. Implement Sci. 2016;11:22. https://doi.org/10.1186/s13012-016-0385-7 Bauer MS, Miller CJ, Kim B, et al. Effectiveness of implementing a collaborative chronic care model for clinician teams on patient outcomes and health status in …
Baum, RA; Hoholik, S; Maciejewski, H; Ramtekkar, U	Using practice facilitation to improve depression management in rural pediatric primary care practices	2020	Pediatric Quality and Safety	5	3	e295	https://doi.org/10.1097/pq9.0000000000000295	Study	Study setting: USA
Becker, SJ; Murphy, CM; Hartzler, B; Rash, CJ; Janssen, T; Roosa, M; Madden, LM; Garner, BR	Project MIMIC (Maximizing Implementation of Motivational Incentives in Clinics): A cluster-randomized type 3 hybrid effectiveness-implementation trial	2021	Addiction Science & Clinical Practice	16	1	61-021	https://doi.org/10.1186/s13722-021-00268-0	Study Protocol Project MIMIC Contingency management Opioid use Addiction Implementation Addiction technology transfer center Motivational incentives substance-abuse treatment methadone-maintenance treatment contingency management treatment providers use disorders opioid use buprenorphine dissemination retention staff	Study setting: USA
Beckett, K; Goodenough, T; Deave, T; Jaeckle, S; McDaid, L; Benford, P; Hayes, M; Towner, E; Kendrick, D; Keeping Children Safe Programme study, g	Implementing an injury prevention briefing to aid delivery of key fire safety messages in UK children's centres: qualitative study nested within a multi-centre randomised controlled trial	2014	BMC Public Health	14		1256	https://doi.org/10.1186/1471-2458-14-1256	Study Child Female *Fires *Health Promotion Humans Interviews as Topic Male Program Development/*methods Qualitative Research *Safety United Kingdom Wounds and Injuries/*prevention & control	Study setting: UK Related articles: Beckett K, Goodenough T, Deave T, et al. Implementing an injury prevention briefing to aid delivery of key fire safety messages in UK children's centres: qualitative study nested within a multi-centre randomised controlled trial. BMC Public Health. 2014;14:1256. https://doi.org/10.1186/1471-2458-14-1256 Deave T, Hawkins A, Kumar A, et al. Evaluating implementat…
Beidas, RS; Ahmedani, BK; Linn, KA; Marcus, SC; Johnson, C; Maye, M; Westphal, J; Wright, L; Beck, AL; Buttenheim, AM; Daley, MF; Davis, M; Elias, ME; Jager-Hyman, S; Hoskins, K; Lieberman, A; McArdle, B; Ritzwoller, DP; Small, DS; Wolk, CB; Williams, NJ; Boggs, JM	Study protocol for a type III hybrid effectiveness-implementation trial of strategies to implement firearm safety promotion as a universal suicide prevention strategy in pediatric primary care	2021	Implementation Science	16	1		https://doi.org/10.1186/s13012-021-01154-8	Study Protocol ASPIRE Adolescent Child Evidence-Based Practice Humans Implementation Science *Primary Health Care Randomized Controlled Trials as Topic Research Design *Suicide Prevention Behavioral economics Firearm safety promotion Hybrid effectiveness-implementation trials Pediatrics Primary care Violence prevention	Study setting: USA
Bergh, AM; van Rooyen, E; Pattinson, RC	Scaling up kangaroo mother care in South Africa: 'on-site' versus 'off-site' educational facilitation	2008	Human Resources for Health	6		13	https://doi.org/10.1186/1478-4491-6-13	Study LMIC	Study setting: South Africa
Berry, CA; Nguyen, AM; Cuthel, AM; Cleland, CM; Siman, N; Pham-Singer, H; Shelley, DR	Measuring implementation strategy fidelity in HealthyHearts NYC: a complex intervention using practice facilitation in primary care	2020	American Journal of Medical Quality	36	4	270-276	https://doi.org/10.1177/1062860620959450	Study EvidenceNOW: Healthy Hearts New York City (HHNYC) *Cardiovascular Diseases Humans Long-Term Care *Primary Health Care	Study setting: USA Related articles: Berry CA, Nguyen AM, Cuthel AM, et al. Measuring implementation strategy fidelity in HealthyHearts NYC: a complex intervention using practice facilitation in primary care. Am J Med Qual. 2020;36(4):270-276. https://doi.org/10.1177/1062860620959450 Gold HT, Siman N, Cuthel AM, Nguyen AM, Pham-Singer H, Berry CA, Shelley DR. A practice facilitation-guided interv…
Bidassie, B; Williams, LS; Woodward-Hagg, H; Matthias, MS; Damush, TM	Key components of external facilitation in an acute stroke quality improvement collaborative in the Veterans Health Administration	2015	Implementation Science	10		69	https://doi.org/10.1186/s13012-015-0252-y	Study Communication Cooperative Behavior Humans Interviews as Topic Patient Care Team/*organization & administration Process Assessment, Health Care *Professional Role Qualitative Research Quality Improvement/*organization & administration Stroke/*therapy Telephone United States United States Department of Veterans Affairs	Study setting: USA Related articles: Bidassie B, Williams LS, Woodward-Hagg H, Matthias MS, Damush TM. Key components of external facilitation in an acute stroke quality improvement collaborative in the Veterans Health Administration. Implement Sci. 2015;10:69. https://doi.org/10.1186/s13012-015-0252-y Williams L, Daggett V, Slaven JE, et al. A cluster-randomised quality improvement study to impr…
Blok, AC; Sadasivam, RS; Hogan, TP; Patterson, A; Day, N; Houston, TK	Nurse-driven mHealth implementation using the Technology Inpatient Program for Smokers (TIPS): mixed methods study	2019	JMIR Mhealth and Uhealth	7	10	e14331	https://doi.org/10.2196/14331	Study Humans Mobile Applications/standards Motivation Program Development/methods Smokers/*statistics & numerical data Smoking Cessation/methods Technology Assessment, Biomedical/methods Telemedicine/*methods/trends care transition implementation strategy mHealth, tobacco use cessation mobile health patient transfer smoking smoking cessation telemedicine tobacco	Study setting: USA
Bokhour, BG; Saifu, H; Goetz, MB; Fix, GM; Burgess, J; Fletcher, MD; Knapp, H; Asch, SM	The role of evidence and context for implementing a multimodal intervention to increase HIV testing	2015	Implementation Science	10		22	https://doi.org/10.1186/s13012-015-0214-4	Study AIDS Serodiagnosis/*methods Electronic Health Records Evidence-Based Practice HIV Infections/*diagnosis Hospitals, Veterans/organization & administration Humans Interviews as Topic Program Development Reminder Systems	Study setting: USA Related articles: Bokhour BG, Saifu H, Goetz MB, et al. The role of evidence and context for implementing a multimodal intervention to increase HIV testing. Implement Sci. 2015;10:22. https://doi.org/10.1186/s13012-015-0214-4 Goetz MB, Hoang T, Knapp H, et al. Central implementation strategies outperform local ones in improving HIV testing in Veterans Healthcare Administration …
Boucher, NA; Zullig, LL; Shepherd-Banigan, M; Decosimo, KP; Dadolf, J; Choate, A; Mahanna, EP; Sperber, NR; Wang, V; Allen, KA; Hastings, SN; Van Houtven, CH	Replicating an effective VA program to train and support family caregivers: a hybrid type III effectiveness-implementation design	2021	BMC Health Services Research	21	1	430-021	https://doi.org/10.1186/s12913-021-06448-7	Study *Caregivers Counseling Health Promotion Humans United States United States Department of Veterans Affairs *Veterans Aging Caregiving Health services research Implementation research Long term care	Study setting: USA;
Brady, LA; Tumiel-Berhalter, LM; Schad, LA; Bentham, A; Vitale, K; Norton, A; Noronha, G; Swanger, C; Morley, CP	Increasing breast, cervical, and colorectal cancer screenings: a qualitative assessment of barriers and promoters in safety-net practices	2021	Journal of Patient-Centered Research and Reviews	8	4	323-330	https://doi.org/10.17294/2330-0698.1857	Study breast cancer cancer screening cervical cancer colorectal cancer quality improvement	Study setting: USA Related articles Brady LA, Tumiel-Berhalter LM, Schad LA, Bentham A, Vitale K, Norton A, Noronha G, Swanger C, Morley CP. Increasing breast, cervical, and colorectal cancer screenings: a qualitative assessment of barriers and promoters in safety-net practices. Journal of Patient-Centered Research and Reviews. 2021;8(4):323. https://doi.org/10.17294/2330-0698.1857 Mader, E. M., …
Bravata, DM; Myers, LJ; Homoya, B; Miech, EJ; Rattray, NA; Perkins, AJ; Zhang, Y; Ferguson, J; Myers, J; Cheatham, AJ; Murphy, L; Giacherio, B; Kumar, M; Cheng, E; Levine, DA; Sico, JJ; Ward, MJ; Damush, TM	The protocol-guided rapid evaluation of veterans experiencing new transient neurological symptoms (PREVENT) quality improvement program: rationale and methods	2019	BMC Neurology	19		294	https://doi.org/10.1186/s12883-019-1517-x	Study Protocol PREVENT Clinical Protocols Delivery of Health Care/methods *Early Diagnosis Humans Ischemic Attack, Transient/*diagnosis Program Evaluation *Quality Improvement Veterans Audit and feedback Cerebrovascular disease Implementation science Learning healthcare system Quality of care Systems redesign Transient ischemic attack	Study setting: USA Related articles: Bravata DM, Myers LJ, Homoya B, et al. The protocol-guided rapid evaluation of veterans experiencing new transient neurological symptoms (PREVENT) quality improvement program: rationale and methods. BMC Neurology. 2019;19:294. https://doi.org/10.1186/s12883-019-1517-x Damush TM, Miech EJ, Rattray NA, et al. Implementation evaluation of a complex intervention t…
Browne, AJ; Varcoe, C; Ford-Gilboe, M; Wathen, CN; Team, ER	EQUIP healthcare: an overview of a multi-component intervention to enhance equity-oriented care in primary health care settings	2015	International Journal for Equity in Health	14		152	https://doi.org/10.1186/s12939-015-0271-y	Study Protocol Canada Health Equity/*standards/statistics & numerical data *Health Policy Humans Primary Health Care/*standards/statistics & numerical data Vulnerable Populations/statistics & numerical data	Study setting: Canada
Brunet, N; Moore, DT; Lendvai Wischik, D; Mattocks, KM; Rosen, MI	Increasing buprenorphine access for veterans with opioid use disorder in rural clinics using telemedicine	2020	Substance Abuse	43	1	39-46	https://doi.org/10.1080/08897077.2020.1728466	Study *Buprenorphine/therapeutic use Controlled Substances Humans Opiate Substitution Treatment/methods *Opioid-Related Disorders/epidemiology *Telemedicine/methods *Veterans Medication treatment for OUD (MOUD) buprenorphine opioid use disorder telemedicine	Study setting: USA
Bucknall, TK; Harvey, G; Considine, J; Mitchell, I; Rycroft-Malone, J; Graham, ID; Mohebbi, M; Watts, J; Hutchinson, AM	Prioritising responses of nurses to deteriorating patient observations (PRONTO) protocol: testing the effectiveness of a facilitation intervention in a pragmatic, cluster-randomised trial with an embedded process evaluation and cost analysis	2017	Implementation Science	12		85	https://doi.org/10.1186/s13012-017-0617-5	Study Protocol Australia Clinical Protocols Cost-Benefit Analysis Guideline Adherence/*statistics & numerical data Heart Arrest/epidemiology Hospital Mortality Humans Nursing Staff, Hospital/standards/*statistics & numerical data *Practice Guidelines as Topic Research Design Single-Blind Method Time Factors *Vital Signs Clinical decision-making Economic analysis Facilitation Guidelines Implementa…	Study setting: Australia
Buscaj, E; Hall, T; Montgomery, L; Fernald, DH; King, J; Deaner, N; Dickinson, WP	Practice facilitation for PCMH implementation in residency practices	2016	Family Medicine	48	10	795-800		Study Colorado Family Practice/*education Humans *Internship and Residency Leadership *Organizational Innovation Patient-Centered Care/*methods Primary Health Care *Program Evaluation Quality Improvement/organization & administration	Study setting: USA
Byrnes, A; Young, A; Mudge, A; Banks, M; Clark, D; Bauer, J	Prospective application of an implementation framework to improve postoperative nutrition care processes: evaluation of a mixed methods implementation study	2018	Nutrition and Dietetics	75	4	353-362	https://doi.org/10.1111/1747-0080.12464	Study Aged Aged, 80 and over Diet *Enteral Nutrition Evidence-Based Medicine Female *Geriatrics Health Services Research Humans Male Postoperative Care/*rehabilitation Practice Guidelines as Topic Prospective Studies Quality Improvement evaluation studies evidence-based practice facilitation implementation knowledge translation postoperative care	Study setting: Australia
Cadilhac, DA; Andrew, NE; Kilkenny, MF; Hill, K; Grabsch, B; Lannin, NA; Thrift, AG; Anderson, CS; Donnan, GA; Middleton, S; Grimley, R	Improving quality and outcomes of stroke care in hospitals: Protocol and statistical analysis plan for the Stroke123 implementation study	2018	International Journal of Stroke	13	1	96-106	https://doi.org/10.1177/1747493017730741	Study Protocol Adult *Clinical Protocols Cross-Sectional Studies Female Humans Male Quality Assurance, Health Care/*methods/*statistics & numerical data *Quality Improvement Queensland Stroke/*therapy Stroke long-term outcome observational study quality of care quality of life	Study setting: Australia Related articles: Cadilhac DA, Andrew NE, Kilkenny MF, Hill K, Grabsch B, Lannin NA, Thrift AG, Anderson CS, Donnan GA, Middleton S, et al. Improving quality and outcomes of stroke care in hospitals: protocol and statistical analysis plan for the Stroke 123 implementation study. Int J Stroke 2018, 13, 96-106. https://doi.org/10.1177/1747493017730741 Thayabaranathan T, And…
Campbell-Scherer, DL; Asselin, J; Osunlana, AM; Fielding, S; Anderson, R; Rueda-Clausen, CF; Johnson, JA; Ogunleye, AA; Cave, A; Manca, D; Sharma, AM	Implementation and evaluation of the 5As framework of obesity management in primary care: design of the 5As Team (5AsT) randomized control trial	2014	Implementation Science	9		78	https://doi.org/10.1186/1748-5908-9-78	Study Protocol 5AsT Body Mass Index Canada Clinical Protocols *Cooperative Behavior Decision Making *Disease Management Female Humans Inservice Training Male Obesity/*diagnosis/*therapy Patient Care Team/organization & administration Patient Satisfaction Primary Health Care/*organization & administration Quality of Life Research Design	Study setting: Canada Related articles: Campbell-Scherer DL, Asselin J, Osunlana AM, et al. Implementation and evaluation of the 5As framework of obesity management in primary care: design of the 5As Team (5AsT) randomized control trial. Implement Sci. 2014;9:78. https://doi.org/10.1186/1748-5908-9-78 Luig T, Asselin J, Sharma AM, Campbell-Scherer DL. Understanding implementation of complex inter…
Carney, PA; Hatch, B; Stock, I; Dickinson, C; Davis, M; Larsen, R; Valenzuela, S; Marino, M; Darden, PM; Gunn, R; Ferrara, L; Fagnan, LJ	A stepped-wedge cluster randomized trial designed to improve completion of HPV vaccine series and reduce missed opportunities to vaccinate in rural primary care practices	2019	Implementation Science	14		30	https://doi.org/10.1186/s13012-019-0871-9	Study Protocol Adolescent Child Child Health Services/statistics & numerical data Cluster Analysis Data Collection Facilities and Services Utilization Family Practice/statistics & numerical data Female Humans Male Multicenter Studies as Topic Oregon Papillomavirus Infections/*prevention & control *Papillomavirus Vaccines Patient Acceptance of Health Care/statistics & numerical data Primary Health…	Study setting: USA
Carroll, JK; Pulver, G; Dickinson, LM; Pace, WD; Vassalotti, JA; Kimminau, KS; Manning, BK; Staton, EW; Fox, CH	Effect of 2 clinical decision support strategies on chronic kidney disease outcomes in primary care: a cluster randomized trial	2018	JAMA Network Open	1	6	e183377	https://doi.org/10.1001/jamanetworkopen.2018.3377	Study Aged Aged, 80 and over Angiotensin-Converting Enzyme Inhibitors/therapeutic use Blood Pressure *Decision Support Systems, Clinical Delivery of Health Care/methods Female Glomerular Filtration Rate Humans Male Middle Aged Primary Health Care/*methods Renal Insufficiency, Chronic/*diagnosis/epidemiology/*therapy Treatment Outcome	Study setting: USA
Carter, HE; Lee, XJ; Farrington, A; Shield, C; Graves, N; Cyarto, EV; Parkinson, L; Oprescu, FI; Meyer, C; Rowland, J; Dwyer, T; Harvey, G	A stepped-wedge randomised controlled trial assessing the implementation, effectiveness and cost-consequences of the EDDIE+ hospital avoidance program in 12 residential aged care homes: study protocol	2021	BMC Geriatrics	21	1	347-021	https://doi.org/10.1186/s12877-021-02294-8	Study Protocol Aged Australia/epidemiology *Emergency Service, Hospital Hospitalization *Hospitals Humans Queensland/epidemiology Randomized Controlled Trials as Topic Acute care Deterioration Early detection Economic evaluation Elderly Emergency department High value care Hospital transfer Nursing home Residential aged care facility	Study setting: Australia
Carter, PM; Cunningham, RM; Eisman, AB; Resnicow, K; Roche, JS; Cole, JT; Goldstick, J; Kilbourne, AM; Walton, MA	Translating violence prevention programs from research to practice: SafERteens implementation in an urban emergency department	2022	The Journal of Emergency Medicine	62	1	109-124	https://doi.org/10.1016/j.jemermed.2021.09.003	Study Adolescent Aggression Behavior Therapy *Emergency Medical Services Emergency Service, Hospital Humans *Violence/prevention & control emergency departments implementation translation youth violence	Study setting: USA
Chambers, LW; Crowe, L; Lam, PP; MacDougall, D; McNeil, S; Roth, V; Suh, K; Dalzell, C; Baker, D; Ramsay, H; DeCoutere, S; Hall, HL; McCarthy, AE	A new approach to improving healthcare personnel influenza immunization programs: a randomized controlled trial	2015	PLoS One	10	3	e0118368	https://doi.org/10.1371/journal.pone.0118368	Study *Health Personnel Humans Immunization Programs/*methods Influenza, Human/*immunology/*prevention & control *Quality of Health Care	Study setting: Canada
Chan, BC; Perkins, D; Wan, Q; Zwar, N; Daniel, C; Crookes, P; Harris, MF; Team-Link Project Team	Finding common ground? evaluating an intervention to improve teamwork among primary health-care professionals	2010	International Journal for Quality in Health Care	22	6	519-524	https://doi.org/10.1093/intqhc/mzq057	Study Team-link *Attitude of Health Personnel Australia Cooperative Behavior Disease Management Humans *Interdisciplinary Communication Primary Health Care/*organization & administration/standards Qualitative Research Quality Assurance, Health Care/methods/*organization & administration Workforce	Study setting: Australia Related articles: Chan BC, Perkins D, Wan Q, et al. Finding common ground? evaluating an intervention to improve teamwork among primary health-care professionals. Int J Quality in Health Care. 2010;22(6):519-524. https://doi.org/10.1093/intqhc/mzq057 Harris MF, Chan BC, Daniel C, et al. Development and early experience from an intervention to facilitate teamwork between g…
Chang, ET; Oberman, RS; Cohen, AN; Taylor, SL; Gumm, E; Mardian, AS; Toy, S; Revote, A; Lewkowitz, B; Yano, EM	Increasing access to medications for opioid use disorder and complementary and integrative health services in primary care	2020	Journal of General Internal Medicine	35	Suppl 3	918-926	https://doi.org/10.1007/s11606-020-06255-6	Study *Buprenorphine Health Services Health Services Accessibility Humans *Opioid-Related Disorders/therapy Primary Health Care X-waiver buprenorphine complementary and integrative health medications for opioid use disorder opioid use disorder	Study setting: USA
Chase, SM; Crabtree, BF; Stewart, EE; Nutting, PA; Miller, WL; Stange, KC; Jaén, CR	Coaching strategies for enhancing practice transformation	2015	Family Practice	32	1	75-81		Study NDP-PCMH Attitude of Health Personnel Consultants Family Practice/*organization & administration Humans Interprofessional Relations Leadership Models, Organizational Practice Management, Medical/*organization & administration Primary Health Care/*organization & administration Problem Solving Qualitative Research United States family practice/methods models organizational innovation physicia…	Study setting: USA_x000D_ Related articles:_x000D_ Chase SM, Crabtree BF, Stewart EE, et al. Coaching strategies for enhancing practice transformation. Fam Pract. 2015;32(1):75-81. https://doi.org/10.1093/fampra/cmu062_x000D_ Crabtree BF, Nutting PA, Miller WL, Stange KC, Stewart EE, Jaén CR. Summary of the National Demonstration Project and recommendations for the patient-centered medical home. …
Cheyne, H; Abhyankar, P; McCourt, C	Empowering change: realist evaluation of a Scottish Government programme to support normal birth	2013	Midwifery	29	10	1110-1121	https://doi.org/10.1016/j.midw.2013.07.018	Study Critical Pathways/trends Delivery, Obstetric/*methods Female *Government Programs Humans Interprofessional Relations Maternal Health Services/*organization & administration Midwifery/organization & administration Nurse Midwives/psychology Nurse's Role *Organizational Innovation Patient Care Team/*organization & administration Patient Preference Pregnancy Prenatal Care/*organization & admini…	Study setting: UK
Chinman, M; Acosta, J; Ebener, P; Driver, J; Keith, J; Peebles, D	Enhancing Quality Interventions Promoting Healthy Sexuality (EQUIPS): a novel application of translational research methods	2013	Clinical And Translational Science	6	3	232-237	https://doi.org/10.1111/cts.12031	Study Protocol EQUIPS Data Collection Female *Health Promotion Humans Male Pregnancy *Reproductive Health Translational Research, Biomedical/*methods	Study setting: USA
Chinman, M; Daniels, K; Smith, J; McCarthy, S; Medoff, D; Peeples, A; Goldberg, R	Provision of peer specialist services in VA patient aligned care teams: protocol for testing a cluster randomized implementation trial	2017	Implementation Science	12		57	https://doi.org/10.1186/s13012-017-0587-7	Study Protocol Adult Female Humans Male Mental Health Services/*standards Middle Aged Patient Care Team/*standards Patient-Centered Care/*standards *Peer Group United States United States Department of Veterans Affairs/*standards Veterans Health/*standards Facilitation Implementation Peer specialist	Study setting: USA
Chinman, M; Goldberg, R; Daniels, K; Muralidharan, A; Smith, J; McCarthy, S; Medoff, D; Peeples, A; Kuykendall, L; Vineyard, N; Li, L	Implementation of peer specialist services in VA primary care: a cluster randomized trial on the impact of external facilitation	2021	Implementation Science	16	1	60-021	https://doi.org/10.1186/s13012-021-01130-2	Study Humans *Mental Health Services Peer Group Primary Health Care Specialization United States United States Department of Veterans Affairs *Veterans Facilitation Implementation Peer specialist Primary care	Study setting: USA Related articles: Chinman M, Daniels K, Smith J, McCarthy S, Medoff D, Peeples A, Goldberg R. Provision of peer specialist services in VA patient aligned care teams: protocol for testing a cluster randomized implementation trial. Implementation Science. 2017 Dec;12(1):1-9. https://doi.org/10.1186/s13012-017-0587-7 Chinman M, Goldberg R, Daniels K, Muralidharan A, Smith J, McCar…
Chou, AF; Homco, JB; Nagykaldi, Z; Mold, JW; Daniel Duffy, F; Crawford, S; Stoner, JA	Disseminating, implementing, and evaluating patient-centered outcomes to improve cardiovascular care using a stepped-wedge design: healthy hearts for Oklahoma	2018	BMC Health Services Research	18		404	https://doi.org/10.1186/s12913-018-3189-4	Study Protocol EvidenceNOW: Healthy Hearts for Oklahoma Adult Aged Aged, 80 and over Cardiovascular Diseases/*prevention & control Community-Institutional Relations Delivery of Health Care/organization & administration Female Health Knowledge, Attitudes, Practice Health Promotion Health Services Research Humans Male Middle Aged Oklahoma Primary Health Care/*organization & administration Program E…	Study setting: USA
Ciolino, JD; Jackson, KL; Liss, DT; Brown, T; Walunas, TL; Murakami, L; Chung, I; Persell, SD; Kho, AN	Design of Healthy Hearts in the Heartland (H3): a practice-randomized, comparative effectiveness study	2018	Contemporary Clinical Trials	71		47-54	https://doi.org/10.1016/j.cct.2018.06.004	Study EvidenceNOW: Healthy Hearts in the Heartland (H3) Adult Aspirin/administration & dosage Blood Pressure Determination/methods Cardiovascular Diseases/*prevention & control Female Health Facility Size Humans Hypercholesterolemia/therapy Male Outcome and Process Assessment, Health Care *Patient Care Management/methods/organization & administration/standards Platelet Aggregation Inhibitors/admi…	Study setting: USA Related articles: Abramsohn E, DePumpo M, Boyd K, et al. Implementation of community-based resource referrals for cardiovascular disease self-management. Ann Fam Med. 2020;18(6):486-495. https://doi.org/10.1370/afm.2583 Ciolino JD, Jackson KL, Liss DT, et al. Design of Healthy Hearts in the Heartland (H3): a practice-randomized, comparative effectiveness study. Contemp Clin Tri…
Cody, S; Lizarondo, L; McArthur, A; Barzen, A; Ladera, C; Levak, S; McAlary, B; Misa, O; Senatore, M; Tsigounis, C; Taylor, J; Thornton, A	Improving the quality of delirium practices in a large Australian tertiary hospital: an evidence implementation initiative	2021	Australian Journal of Advanced Nursing	38	2	2023-03-12	https://doi.org/10.37464/2020.382.330	Study Australia Delirium Hospital patients Nurses Education Facilitated communication	Study setting: Australia
Cohen, DJ; Balasubramanian, BA; Gordon, L; Marino, M; Ono, S; Solberg, LI; Crabtree, BF; Stange, KC; Davis, M; Miller, WL; Damschroder, LJ; McConnell, KJ; Creswell, J	A national evaluation of a dissemination and implementation initiative to enhance primary care practice capacity and improve cardiovascular disease care: the ESCALATES study protocol	2016	Implementation Science	11		86	https://doi.org/10.1186/s13012-016-0449-8	Study Protocol EvidenceNow/ESCALATES Cardiovascular Diseases/*prevention & control Health Services Research/*methods Humans Information Dissemination/*methods Primary Health Care/*methods Program Evaluation/*methods Prospective Studies *Research Design Cardiovascular disease prevention Dissemination and implementation research Multi-site evaluation Practice capacity Practice facilitation Primary …	Study setting: USA Related articles: Balasubramanian BA, Marino M, Cohen DJ, et al. Use of quality improvement strategies among small to medium-size US primary care practices. Ann Fam Med. 2018;16(Suppl 1):S35-S43. https://doi.org/10.1370/afm.2172 Cohen DJ, Balasubramanian BA, Gordon L, et al. A national evaluation of a dissemination and implementation initiative to enhance primary care practice …
Cohen, DJ; Crabtree, BF; Etz, RS; Balasubramanian, BA; Donahue, KE; Leviton, LC; Clark, EC; Isaacson, NF; Stange, KC; Green, LW	Fidelity versus flexibility: translating evidence-based research into practice	2008	American Journal of Preventive Medicine	35	5 Suppl	S381-9	https://doi.org/10.1016/j.amepre.2008.08.005	Study Data Collection Evidence-Based Medicine/*methods Health Behavior Health Personnel/economics Health Promotion/*methods Humans Motivation Preventive Health Services/*methods Primary Health Care/economics/*methods Research Research Design United States Workforce	Study setting: USA
Cohen, DJ; Sweeney, SM; Miller, WL; Hall, JD; Miech, EJ; Springer, RJ; Balasubramanian, BA; Damschroder, L; Marino, M	Improving smoking and blood pressure outcomes: the interplay between operational changes and local context	2021	Annals of Family Medicine	19	3	240-248	https://doi.org/10.1370/afm.2668	Study EvidenceNow/ESCALATES Blood Pressure Electronic Health Records Humans *Primary Health Care *Quality Improvement Smoking blood pressure management cardiovascular prevention configurational comparative methods mixed methods organizational change practice-based research primary care quality improvement smoking cessation	Study setting: USA Related articles: Balasubramanian BA, Marino M, Cohen DJ, et al. Use of quality improvement strategies among small to medium-size US primary care practices. Ann Fam Med. 2018;16(Suppl 1):S35-S43. https://doi.org/10.1370/afm.2172 Cohen DJ, Balasubramanian BA, Gordon L, et al. A national evaluation of a dissemination and implementation initiative to enhance primary care practice …
Coleman, KF; Krakauer, C; Anderson, M; Michaels, L; Dorr, DA; Fagnan, LJ; Hsu, C; Parchman, ML	Improving quality improvement capacity and clinical performance in small primary care practices	2021	Annals of Family Medicine	19	6	499-506	https://doi.org/10.1370/afm.2733	Study EvidenceNOW: Healthy Hearts Northwest (H2N) *Cardiovascular Diseases Humans Idaho Oregon Primary Health Care *Quality Improvement Ahrq EvidenceNOW Healthy Hearts North-west study cardiovascular disease clinical quality measure evidence-based practice high-leverage change organizational innovation practice facilitation preventive medicine quality improvement risk factors	Study setting: USA Related articles: Coleman KF, Krakauer C, Anderson M, Michaels L, Dorr DA, Fagnan LJ, Hsu C, Parchman ML. Improving quality improvement capacity and clinical performance in small primary care practices. The Annals of Family Medicine. 2021 Nov 1;19(6):499-506. https://doi.org/10.1370/afm.2733 Fagnan LJ, Ramsey K, Dickinson C, Kline T, Parchman ML. Place matters: closing the gap …
Connolly, SL; Sullivan, JL; Ritchie, MJ; Kim, B; Miller, CJ; Bauer, MS	External facilitators' perceptions of internal facilitation skills during implementation of collaborative care for mental health teams: a qualitative analysis informed by the i-PARIHS framework	2020	BMC Health Services Research	20		165	https://doi.org/10.1186/s12913-020-5011-3	Study BHIP *Cooperative Behavior Health Services Research Humans Mental Health Services/*organization & administration Models, Organizational Organizational Innovation Patient Care Team/*organization & administration Qualitative Research Blended facilitation External facilitators Internal facilitators i-PARIHS framework	Study setting: USA Related articles: Bauer MS, Miller C, Kim B, et al. Partnering with health system operations leadership to develop a controlled implementation trial. Implement Sci. 2016;11:22. https://doi.org/10.1186/s13012-016-0385-7 Bauer MS, Miller CJ, Kim B, et al. Effectiveness of implementing a collaborative chronic care model for clinician teams on patient outcomes and health status in …
Cox, J; Linthwaite, B; Engler, K; Lessard, D; Lebouché, B; Kronfli, N	A type II implementation-effectiveness hybrid quasi-experimental pilot study of a clinical intervention to re-engage people living with HIV into care, 'lost & found': an implementation science protocol	2020	Pilot and Feasibility Studies	6		29	https://doi.org/10.1186/s40814-020-0559-6	Study Protocol	Study setting: Canada
Cox, S; Wilcock, P; Young, J	Improving the repeat prescribing process in a busy general practice. a study using continuous quality improvement methodology	1999	Quality in Health Care	8	2	119-125	http://dx.doi.org/10.1136/qshc.8.2.119	Study Accounts Payable and Receivable *Drug Prescriptions/economics Family Practice/organization & administration/*standards Feedback Humans Management Audit Medical Records Systems, Computerized Organizational Case Studies Organizational Innovation Process Assessment, Health Care *Time Management Total Quality Management/*methods United Kingdom	Study setting: UK
Crabtree, BF; Nutting, PA; Miller, WL; Stange, KC; Stewart, EE; Jaén, CR	Summary of the National Demonstration Project and recommendations for the patient-centered medical home	2010	Annals of Family Medicine	8	Suppl 1	S80-S90	https://doi.org/10.1370/afm.1107	Study NDP-PCMH Evidence-Based Practice Family Practice/*organization & administration/standards/trends Humans Models, Organizational Organizational Innovation Outcome and Process Assessment, Health Care Patient-Centered Care/*organization & administration/standards/trends Quality Assurance, Health Care/methods/organization & administration/standards United States	Study setting: USA_x000D_ Related articles:_x000D_ Chase SM, Crabtree BF, Stewart EE, et al. Coaching strategies for enhancing practice transformation. Fam Pract. 2015;32(1):75-81. https://doi.org/10.1093/fampra/cmu062_x000D_ Crabtree BF, Nutting PA, Miller WL, Stange KC, Stewart EE, Jaén CR. Summary of the National Demonstration Project and recommendations for the patient-centered medical home. …
Cucciare, MA; Curran, GM; Craske, MG; Abraham, T; McCarthur, MB; Marchant-Miros, K; Lindsay, JA; Kauth, MR; Landes, SJ; Sullivan, G	Assessing fidelity of cognitive behavioral therapy in rural VA clinics: design of a randomized implementation effectiveness (hybrid type III) trial	2016	Implementation Science	11		65	https://doi.org/10.1186/s13012-016-0432-4	Study Protocol Cognitive Behavioral Therapy/*methods Health Plan Implementation/*methods Humans Mental Disorders/*therapy *Rural Population Therapy, Computer-Assisted/methods Treatment Outcome United States United States Department of Veterans Affairs Veterans/*psychology Cognitive behavioral therapy Evidence-based practices Rural Treatment fidelity Veterans	Study setting: USA_x000D_ Related articles:_x000D_ Cucciare MA, Curran GM, Craske MG, et al. Assessing fidelity of cognitive behavioral therapy in rural VA clinics: design of a randomized implementation effectiveness (hybrid type III) trial. Implement Sci. 2016;11:65. https://doi.org/10.1186/s13012-016-0432-4_x000D_ Cucciare MA, Marchant K, Lindsay J, et al. An evidence-based model for disseminat…
Cucciare, MA; Marchant, K; Lindsay, J; Craske, MG; Ecker, A; Day, S; Hogan, J; Henn, J; LeBeau, RT; Rabalais, A; Rose, RD; Qualls, M; Treanor, M; Abraham, TH	An evidence-based model for disseminating-implementing coordinated anxiety learning and management in Department of Veterans Affairs' community-based outpatient clinics	2020	The Journal of Rural Health	36	3	371-380	https://doi.org/10.1111/jrh.12398	Study Ambulatory Care Facilities *Anxiety/diagnosis/therapy *Community Mental Health Services Humans United States United States Department of Veterans Affairs *Veterans cognitive behavioral therapy coordinated anxiety learning and management evidence-based mental health care rural mental health veterans	Study setting: USA_x000D_ Related articles:_x000D_ Cucciare MA, Curran GM, Craske MG, et al. Assessing fidelity of cognitive behavioral therapy in rural VA clinics: design of a randomized implementation effectiveness (hybrid type III) trial. Implement Sci. 2016;11:65. https://doi.org/10.1186/s13012-016-0432-4_x000D_ Cucciare MA, Marchant K, Lindsay J, et al. An evidence-based model for disseminat…
Culler, SD; Parchman, ML; Lozano-Romero, R; Noel, PH; Lanham, HJ; Leykum, LK; Zeber, JE	Cost estimates for operating a primary care practice facilitation program	2013	Annals of Family Medicine	11	3	207-211	https://doi.org/10.1370/afm.1496	Study Ambulatory Care Facilities/*economics *Attitude of Health Personnel Community Health Services/economics Health Services Accessibility Humans Organizational Innovation Practice Management, Medical/*economics Primary Health Care/*economics/methods Program Evaluation Texas Total Quality Management/economics health economics practice facilitation primary care practice transformation	Study setting: USA Related articles: Culler SD, Parchman ML, Lozano-Romero R, et al. Cost estimates for operating a primary care practice facilitation program. Ann Fam Med. 2013;11(3):207-211. https://doi.org/10.1370/afm.1496 Noel PH, Lanham HJ, Palmer RF, Leykum LK, Parchman ML. The importance of relational coordination and reciprocal learning for chronic illness care within primary care teams. …
Cully, JA; Armento, ME; Mott, J; Nadorff, MR; Naik, AD; Stanley, MA; Sorocco, KH; Kunik, ME; Petersen, NJ; Kauth, MR	Brief cognitive behavioral therapy in primary care: a hybrid type 2 patient-randomized effectiveness-implementation design	2012	Implementation Science	7		64	https://doi.org/10.1186/1748-5908-7-64	Study Protocol Clinical Protocols Cognitive Behavioral Therapy/*organization & administration Evidence-Based Medicine Heart Failure/psychology Humans Mental Health Services/*organization & administration Outcome and Process Assessment, Health Care Primary Health Care/*organization & administration Pulmonary Disease, Chronic Obstructive/psychology Randomized Controlled Trials as Topic/*methods Res…	Study setting: USA_x000D_ Related articles:_x000D_ Cully JA, Armento ME, Mott J, et al. Brief cognitive behavioral therapy in primary care: a hybrid type 2 patient-randomized effectiveness-implementation design. Implement Sci. 2012;7:64. https://doi.org/10.1186/1748-5908-7-64_x000D_ Mignogna J, Hundt NE, Kauth MR, et al. Implementing brief cognitive behavioral therapy in primary care: a pilot stu…
Cykert, S; Keyserling, TC; Pignone, M; DeWalt, D; Weiner, BJ; Trogdon, JG; Wroth, T; Halladay, J; Mackey, M; Fine, J; In Kim, J; Cene, C	A controlled trial of dissemination and implementation of a cardiovascular risk reduction strategy in small primary care practices	2020	Health Services Research	55	6	944-953	https://doi.org/10.1111/1475-6773.13571	Study EvidenceNOW: Healthy Hearts NOW (HHN) Adult Age Factors Aged Cardiovascular Diseases/*prevention & control Female *Heart Disease Risk Factors Humans Male Middle Aged North Carolina Primary Health Care/*organization & administration/standards Quality Improvement/*organization & administration Risk Factors Risk Reduction Behavior Sex Factors Socioeconomic Factors Time Factors CVD risk reducti…	Study setting: USA Related articles: Cykert S, Keyserling TC, Pignone M, et al. A controlled trial of dissemination and implementation of a cardiovascular risk reduction strategy in small primary care practices. Health Serv Res. 2020;55(6):944-953. https://doi.org/10.1111/1475-6773.13571 Halladay JR, Weiner BJ, In Kim J, et al. Practice level factors associated with enhanced engagement with pract…
Dale, J; Petrova, M; Munday, D; Koistinen-Harris, J; Lall, R; Thomas, K	A national facilitation project to improve primary palliative care: impact of the Gold Standards Framework on process and self-ratings of quality	2009	Quality & Safety in Health Care	18	3	174-180	https://doi.org/10.1136/qshc.2007.024836	Study England Family Practice/standards Humans Ireland Outcome and Process Assessment, Health Care Palliative Care/*standards Practice Patterns, Physicians' *Quality of Health Care	Study setting: UK Related articles: Dale J, Petrova M, Munday D, Koistinen-Harris J, Lall R, Thomas K. A national facilitation project to improve primary palliative care: impact of the Gold Standards Framework on process and self-ratings of quality. Qual Saf Health Care. 2009;18(3):174-180. https://doi.org/10.1136/qshc.2007.024836 Petrova M, Dale J, Munday D, Koistinen J, Agarwal S, Lall R. The r…
Damush, TM; Miech, EJ; Rattray, NA; Homoya, B; Penney, LS; Cheatham, A; Baird, S; Myers, J; Austin, C; Myers, LJ; Perkins, AJ; Zhang, Y; Giacherio, B; Kumar, M; Murphy, LD; Sico, JJ; Bravata, DM	Implementation evaluation of a complex intervention to improve timeliness of care for veterans with transient ischemic attack	2021	Journal of General Internal Medicine	36	2	322-332	https://doi.org/10.1007/s11606-020-06100-w	Study PREVENT Delivery of Health Care Humans *Ischemic Attack, Transient/diagnosis/therapy Quality Improvement *Veterans quality of care implementation science implementation strategy audit and feedback CFIR transient ischemic attack mixed methods	Study setting: USA Related articles: Bravata DM, Myers LJ, Homoya B, et al. The protocol-guided rapid evaluation of veterans experiencing new transient neurological symptoms (PREVENT) quality improvement program: rationale and methods. BMC Neurology. 2019;19:294. https://doi.org/10.1186/s12883-019-1517-x Damush TM, Miech EJ, Rattray NA, et al. Implementation evaluation of a complex intervention t…
Das, MK; Arora, NK; Dalpath, SK; Kumar, S; Kumar, AP; Khanna, A; Bhatnagar, A; Bahl, R; Nisar, YB; Qazi, SA; Arora, GK; Dhankhad, RK; Kumar, K; Chander, R; Singh, B	Improving quality of care for pregnancy, perinatal and newborn care at district and sub-district public health facilities in three districts of Haryana, India: an implementation study	2021	PloS One	16	7	e0254781	https://doi.org/10.1371/journal.pone.0254781	Study LMIC Adult Female Health Plan Implementation/*methods Hospitals, Public/*standards Humans India Infant, Newborn Male Maternal Health Services/*standards Patient Satisfaction *Quality of Health Care	Study setting: India
Davis, MM; Gunn, R; Pham, R; Wiser, A; Lich, KH; Wheeler, SB; Coronado, GD	Key collaborative factors when Medicaid accountable care organizations work with primary care clinics to improve colorectal cancer screening: relationships, data, and quality iImprovement infrastructure	2019	Preventing Chronic Disease	16		E107	https://doi.org/10.5888/pcd16.180395	Study *Accountable Care Organizations/methods/organization & administration *Colorectal Neoplasms/diagnosis/prevention & control *Early Detection of Cancer/economics/methods Humans *Intersectoral Collaboration Medicaid Oregon *Primary Health Care/methods/organization & administration Quality Improvement/organization & administration United States/epidemiology	Study setting: USA
Dearinger, AT; Ingram, RC; Pendley, RP; Wilding, S	Diabetes education: quality improvement interventions through health departments	2013	American Journal of Preventive Medicine	45	6	782-786	https://doi.org/10.1016/j.amepre.2013.08.007	Study Community Health Services/organization & administration/standards Cost of Illness Data Collection Delivery of Health Care/*standards Diabetes Mellitus/epidemiology/*therapy Humans Local Government Models, Organizational Patient Education as Topic/*methods Public Health/*methods/standards Public Health Practice/standards Quality Assurance, Health Care Quality Improvement Self Care	Study setting: USA
Deave, T; Hawkins, A; Kumar, A; Hayes, M; Cooper, N; Watson, M; Ablewhite, J; Coupland, C; Sutton, A; Majsak-Newman, G; McDaid, L; Goodenough, T; Beckett, K; McColl, E; Reading, R; Kendrick, D	Evaluating implementation of a fire-prevention injury prevention briefing in children's centres: cluster randomised controlled trial	2017	Plos One	12	3	e0172584	https://doi.org/10.1371/journal.pone.0172584	Study *Accident Prevention *Child Day Care Centers Child, Preschool Female Fires/*prevention & control Humans Male United Kingdom	Study setting: UK_x000D_ Related articles:_x000D_ Beckett K, Goodenough T, Deave T, et al. Implementing an injury prevention briefing to aid delivery of key fire safety messages in UK children's centres: qualitative study nested within a multi-centre randomised controlled trial. BMC Public Health. 2014;14:1256. https://doi.org/10.1186/1471-2458-14-1256_x000D_ Deave T, Hawkins A, Kumar A, et al. E…
Deave, T; Towner, E; McColl, E; Reading, R; Sutton, A; Coupland, C; Cooper, N; Stewart, J; Hayes, M; Pitchforth, E; Watson, M; Kendrick, D	Multicentre cluster randomised controlled trial evaluating implementation of a fire prevention injury prevention briefing in children's centres: study protocol	2014	BMC Public Health	14		69	https://doi.org/10.1186/1471-2458-14-69	Study Protocol Burns/*prevention & control Child Day Care Centers/*organization & administration Child, Preschool Cost-Benefit Analysis Fires/*prevention & control Humans Program Evaluation Safety Management/methods Surveys and Questionnaires United Kingdom	Study setting: UK_x000D_ Related articles:_x000D_ Beckett K, Goodenough T, Deave T, et al. Implementing an injury prevention briefing to aid delivery of key fire safety messages in UK children's centres: qualitative study nested within a multi-centre randomised controlled trial. BMC Public Health. 2014;14:1256. https://doi.org/10.1186/1471-2458-14-1256_x000D_ Deave T, Hawkins A, Kumar A, et al. E…
DeVoe, JE; Huguet, N; Likumahuwa-Ackman, S; Angier, H; Nelson, C; Marino, M; Cohen, D; Sumic, A; Hoopes, M; Harding, RL; Dearing, M; Gold, R	Testing health information technology tools to facilitate health insurance support: a protocol for an effectiveness-implementation hybrid randomized trial	2015	Implementation Science	10		123	https://doi.org/10.1186/s13012-015-0311-4	Study Protocol Community Health Centers/*organization & administration Early Detection of Cancer/economics Electronic Health Records/statistics & numerical data Humans Insurance Coverage/*organization & administration Insurance, Health/*organization & administration Medicaid/statistics & numerical data Medical Informatics/*organization & administration Primary Health Care/economics/*organization …	Study setting: USA Related articles: DeVoe JE, Huguet N, Likumahuwa-Ackman S, et al. Testing health information technology tools to facilitate health insurance support: a protocol for an effectiveness-implementation hybrid randomized trial. Implement Sci. 2015;10:123. https://doi.org/10.1186/s13012-015-0311-4 Hatch B, Tillotson C, Huguet N, et al. Implementation and adoption of a health insurance…
Dickinson, LM; Dickinson, WP; Nutting, PA; Fisher, L; Harbrecht, M; Crabtree, BF; Glasgow, RE; West, DR	Practice context affects efforts to iImprove diabetes care for primary care patients: a pragmatic cluster randomized trial	2015	Journal of General Internal Medicine	30	4	476-482	https://doi.org/10.1007/s11606-014-3131-3	Study EPIC Aged Cluster Analysis Diabetes Mellitus, Type 2/diagnosis/*therapy Female Humans Male Middle Aged Patient Care/methods/*trends Physicians, Primary Care/*trends Primary Health Care/methods/*trends	Study setting: USA Related articles: Dickinson LM, Dickinson WP, Nutting PA, et al. Practice context affects efforts to improve diabetes care for primary care patients: a pragmatic cluster randomized trial. J Gen Intern Med. 2015;30(4):476-482. https://doi.org/10.1007/s11606-014-3131-3 Dickinson WP, Dickinson LM, Nutting PA, et al. Practice facilitation to improve diabetes care in primary care: a…
Dickinson, WP; Dickinson, LM; Jortberg, BT; Hessler, DM; Fernald, DH; Cuffney, M; Fisher, L	A cluster randomized trial comparing strategies for translating self-management support into primary care practices	2019	Journal of The American Board of Family Medicine	32	3	341-352	https://doi.org/10.3122/jabfm.2019.03.180254	Study Aged Communication Diabetes Mellitus, Type 2/*therapy Female Health Behavior *Health Plan Implementation Humans Male Middle Aged Patient Education as Topic Primary Health Care/*organization & administration *Self-Management Behavior Therapy Behavioral Medicine Chronic Disease Counseling Disease Management Glycated Hemoglobin A Health Promotion Life Style Obesity Patient-Centered Care Primar…	Study setting: USA Related articles: Dickinson WP, Dickinson LM, Jortberg BT, et al. A cluster randomized trial comparing strategies for translating self-management support into primary care practices. J Am Board Fam Med. 2019;32(3):341-352. https://doi.org/10.3122/jabfm.2019.03.180254 Dickinson WP, Dickinson LM, Jortberg BT, Hessler DM, Fernald DH, Fisher L. A protocol for a cluster randomized t…
Dickinson, WP; Dickinson, LM; Jortberg, BT; Hessler, DM; Fernald, DH; Fisher, L	A protocol for a cluster randomized trial comparing strategies for translating self-management support into primary care practices	2018	BMC Family Practice	19		126	https://doi.org/10.1186/s12875-018-0810-x	Study Protocol *Delivery of Health Care Diabetes Mellitus, Type 2/*therapy Humans Implementation Science Internet Primary Health Care/*methods Self Care/*methods Self-Management Interactive technology Patient-centered medical home Practice facilitation Primary care Psychosocial factors Self-management support Type 2 diabetes mellitus	Study setting: USA_x000D_ Related articles:_x000D_ Dickinson WP, Dickinson LM, Jortberg BT, et al. A cluster randomized trial comparing strategies for translating self-management support into primary care practices. J Am Board Fam Med. 2019;32(3):341-352. https://doi.org/10.3122/jabfm.2019.03.180254_x000D_ Dickinson WP, Dickinson LM, Jortberg BT, Hessler DM, Fernald DH, Fisher L. A protocol for a…
Dickinson, WP; Dickinson, LM; Nutting, PA; Emsermann, CB; Tutt, B; Crabtree, BF; Fisher, L; Harbrecht, M; Gottsman, A; West, DR	Practice facilitation to improve diabetes care in primary care: a report from the EPIC randomized clinical trial	2014	Annals of Family Medicine	12	1	2022-08-16	https://doi.org/10.1370/afm.1591	Study EPIC Aged Diabetes Mellitus/*therapy Family Practice/*methods/organization & administration/standards Female Humans Male Middle Aged Outcome and Process Assessment, Health Care Patient-Centered Care/methods/organization & administration/standards Primary Health Care/*methods/organization & administration/standards Quality Improvement diabetes mellitus family medicine patient-centered medica…	Study setting: USA Related articles: Dickinson LM, Dickinson WP, Nutting PA, et al. Practice context affects efforts to iImprove diabetes care for primary care patients: a pragmatic cluster randomized trial. J Gen Intern Med. 2015;30(4):476-482. https://doi.org/10.1007/s11606-014-3131-3 Dickinson WP, Dickinson LM, Nutting PA, et al. Practice facilitation to improve diabetes care in primary care: …
Dickinson, WP; Nease, DE, Jr.; Rhyne, RL; Knierim, KE; Fernald, DH; de la Cerda, DR; Dickinson, LM	Practice transformation support and patient engagement to improve cardiovascular care: from EvidenceNOW Southwest (ENSW)	2020	Journal of The American Board of Family Medicine	33	5	675-686	https://doi.org/10.3122/jabfm.2020.05.190395	Study EvidenceNOW: Southwest (ENSW) Aged *Cardiovascular Diseases/therapy Evidence-Based Practice Female Guideline Adherence Humans Male *Patient Participation Practice Guidelines as Topic *Primary Health Care/organization & administration *Quality Improvement/organization & administration Blood Pressure Cardiovascular Diseases Patient Participation Practice-Based Research Primary Health Care Qua…	Study setting: USA Related articles: Dickinson WP, Nease DE, Jr., Rhyne RL, et al. Practice transformation support and patient engagement to improve cardiovascular care: from EvidenceNOW Southwest (ENSW). J Am Board Fam Med. 2020;33(5):675-686. https://doi.org/10.3122/jabfm.2020.05.190395 Fernald DH, Mullen R, Hall T, et al. Exemplary practices in cardiovascular care: Results on clinical quality …
Diffin, J; Ewing, G; Harvey, G; Grande, G	Facilitating successful implementation of a person-centred intervention to support family carers within palliative care: a qualitative study of the Carer Support Needs Assessment Tool (CSNAT) intervention	2018	BMC Palliative Care	17		129	https://doi.org/10.1186/s12904-018-0382-5	Study *Attitude of Health Personnel Caregivers/*psychology Humans Interviews as Topic Needs Assessment Outcome and Process Assessment, Health Care Palliative Care Psychometrics *Social Facilitation State Medicine Surveys and Questionnaires United Kingdom Carer Context End of life care Facilitation Family carer Implementation Intervention MRC framework Person-centred	Study setting: UK
Dogherty, EJ; Harrison, MB; Baker, C; Graham, ID	Following a natural experiment of guideline adaptation and early implementation: a mixed-methods study of facilitation	2012	Implementation Science	7		9	https://doi.org/10.1186/1748-5908-7-9	Study Attitude of Health Personnel Canada Clinical Competence/standards Diffusion of Innovation Evidence-Based Medicine Guideline Adherence Humans Interprofessional Relations Neoplasms/*therapy *Practice Guidelines as Topic Professional Practice Professional Role	Study setting: Canada
Dogherty, EJ; Harrison, MB; Graham, ID; Vandyk, AD; Keeping-Burke, L	Turning knowledge into action at the point-of-care: the collective experience of nurses facilitating the implementation of evidence-based practice	2013	Worldviews on Evidence-Based Nursing	10	3	129-139	https://doi.org/10.1111/wvn.12009	Study Canada Cooperative Behavior Evidence-Based Nursing/*methods *Guideline Adherence *Health Knowledge, Attitudes, Practice Humans *Practice Guidelines as Topic United Kingdom best practice critical incident technique evidence uptake evidence-based practice evidence-informed practice facilitation implementation knowledge translation nursing	Study setting: Canada
D'Onofrio, G; Edelman, EJ; Hawk, KF; Pantalon, MV; Chawarski, MC; Owens, PH; Martel, SH; VanVeldhuisen, P; Oden, N; Murphy, SM; Huntley, K; O'Connor, PG; Fiellin, DA	Implementation facilitation to promote emergency department-initiated buprenorphine for opioid use disorder: protocol for a hybrid type III effectiveness-implementation study (Project ED HEALTH)	2019	Implementation Science	14		48	https://doi.org/10.1186/s13012-019-0891-5	Study Protocol Adult Buprenorphine/*therapeutic use Emergency Medicine/*education Emergency Service, Hospital/*organization & administration Evidence-Based Medicine Female Focus Groups Humans Inservice Training Male Narcotic Antagonists/*therapeutic use Opiate Substitution Treatment/*methods Opioid-Related Disorders/*drug therapy Program Development Program Evaluation Research Design United State…	Study setting: USA
D'Onofrio, G; Hawk, KF; Herring, AA; Perrone, J; Cowan, E; McCormack, RP; Dziura, J; Taylor, RA; Coupet, E; Edelman, EJ; Pantalon, MV; Owens, PH; Martel, SH; O'Connor, PG; Van Veldhuisen, P; DeVogel, N; Huntley, K; Murphy, SM; Lofwall, MR; Walsh, SL; Fiellin, DA	The design and conduct of a randomized clinical trial comparing emergency department initiation of sublingual versus a 7-day extended-release injection formulation of buprenorphine for opioid use disorder: Project ED Innovation	2021	Contemporary Clinical Trials	104		106359	https://doi.org/10.1016/j.cct.2021.106359	Study Protocol *Buprenorphine/therapeutic use Delayed-Action Preparations/therapeutic use Emergency Service, Hospital Humans Narcotic Antagonists/therapeutic use *Opioid-Related Disorders/drug therapy Buprenorphine Emergency medicine Hybrid design Implementation science Opioid-related disorders	Study setting: USA
Dorr, DA; Anastas, T; Ramsey, K; Wagner, J; Sachdeva, B; Michaels, L; Fagnan, LJ	Effect of a pragmatic, cluster-randomized controlled trial on patient experience with care: the Transforming Outcomes for Patients Through Medical Home Evaluation and reDesign (TOPMED) study	2016	Medical Care	54	8	745-751	https://doi.org/10.1097/MLR.0000000000000552	Study TOPMED Adolescent Adult Aged Cluster Analysis *Diffusion of Innovation Female Humans Male Middle Aged *Patient Satisfaction Patient-Centered Care/*standards Primary Health Care Quality Improvement Young Adult	Study setting: USA Related articles: Dorr DA, Anastas T, Ramsey K, et al. Effect of a pragmatic, cluster-randomized controlled trial on patient experience with care: the Transforming Outcomes for Patients Through Medical Home Evaluation and reDesign (TOPMED) study. Med Care. 2016;54(8):745-751. https://doi.org/10.1097/MLR.0000000000000552 Dorr DA, McConnell KJ, Williams MP, et al. Study protocol:…
Dorr, DA; McConnell, KJ; Williams, MP; Gray, KA; Wagner, J; Fagnan, LJ; Malcolm, E	Study protocol: transforming outcomes for patients through medical home evaluation and redesign: a cluster randomized controlled trial to test high value elements for patient-centered medical homes versus quality improvement	2015	Implementation Science	10		13	https://doi.org/10.1186/s13012-015-0204-6	Study Protocol TOPMED Humans Patient Satisfaction Patient-Centered Care/organization & administration/*standards Program Evaluation *Quality Improvement/standards Quality of Health Care/organization & administration/standards	Study setting: USA_x000D_ Related articles:_x000D_ Dorr DA, Anastas T, Ramsey K, et al. Effect of a pragmatic, cluster-randomized controlled trial on patient experience with care: the Transforming Outcomes for Patients Through Medical Home Evaluation and reDesign (TOPMED) study. Med Care. 2016;54(8):745-751. https://doi.org/10.1097/MLR.0000000000000552_x000D_ Dorr DA, McConnell KJ, Williams MP, e…
Due, TD; Kousgaard, MB; Waldorff, FB; Thorsen, T	Influences of peer facilitation in general practice - a qualitative study	2018	BMC Family Practice	19		75	https://doi.org/10.1186/s12875-018-0762-1	Study Chronic Disease/*therapy Denmark General Practice/methods Humans *Patient Care Management/methods/organization & administration/standards *Peer Influence *Primary Health Care/organization & administration/standards Qualitative Research Quality Improvement/*organization & administration *Social Facilitation Facilitation Facilitators General practice Outreach visits Primary care Qualitative s…	Study setting: Denmark Related articles: Due TD, Kousgaard MB, Waldorff FB, Thorsen T. Influences of peer facilitation in general practice - a qualitative study. BMC Fam Pract. 2018;19:75. https://doi.org/10.1186/s12875-018-0762-1 Due TD, Thorsen T, Kousgaard MB, Siersma VD, Waldorff FB. The effectiveness of a semi-tailored facilitator-based intervention to optimise chronic care management in gen…
Due, TD; Thorsen, T; Kousgaard, MB; Siersma, VD; Waldorff, FB	The effectiveness of a semi-tailored facilitator-based intervention to optimise chronic care management in general practice: a stepped-wedge randomised controlled trial	2014	BMC Family Practice	15		65	https://doi.org/10.1186/1471-2296-15-65	Study Chronic Disease Denmark Diabetes Mellitus, Type 2/diagnosis/*therapy Diagnostic Tests, Routine/statistics & numerical data Disease Management General Practice/*methods/standards *Health Plan Implementation Humans Kaplan-Meier Estimate Medical Audit Physical Examination *Process Assessment, Health Care/statistics & numerical data Pulmonary Disease, Chronic Obstructive/diagnosis/*therapy Self…	Study setting: Denmark_x000D_ Related articles:_x000D_ Due TD, Kousgaard MB, Waldorff FB, Thorsen T. Influences of peer facilitation in general practice - a qualitative study. BMC Fam Pract. 2018;19:75. https://doi.org/10.1186/s12875-018-0762-1_x000D_ Due TD, Thorsen T, Kousgaard MB, Siersma VD, Waldorff FB. The effectiveness of a semi-tailored facilitator-based intervention to optimise chronic c…
Due, TD; Thorsen, T; Waldorff, FB; Kousgaard, MB	Role enactment of facilitation in primary care - a qualitative study	2017	BMC Health Services Research	17		593	https://doi.org/10.1186/s12913-017-2537-0	Study Chronic Disease/*prevention & control Denmark Focus Groups *Health Plan Implementation/organization & administration Humans *Primary Health Care/organization & administration Qualitative Research Quality Improvement/*organization & administration Facilitation Facilitators General practice Outreach visits Primary care Qualitative study	Study setting: Denmark_x000D_ Related articles:_x000D_ Due TD, Kousgaard MB, Waldorff FB, Thorsen T. Influences of peer facilitation in general practice - a qualitative study. BMC Fam Pract. 2018;19:75. https://doi.org/10.1186/s12875-018-0762-1_x000D_ Due TD, Thorsen T, Kousgaard MB, Siersma VD, Waldorff FB. The effectiveness of a semi-tailored facilitator-based intervention to optimise chronic c…
Duong, DM; Bergstrom, A; Wallin, L; Bui, HT; Eriksson, L; Eldh, AC	Exploring the influence of context in a community-based facilitation intervention focusing on neonatal health and survival in Vietnam: a qualitative study	2015	BMC Public Health	15		814	https://doi.org/10.1186/s12889-015-2142-2	Study LMIC NeoKIP Child Health Services Community Health Services *Cooperative Behavior Female Focus Groups *Health Plan Implementation *Health Services Accessibility Humans Infant *Infant Mortality Infant, Newborn Male Patient Acceptance of Health Care Vietnam	Study setting: Vietnam_x000D_ Related articles:_x000D_ Duong DM, Bergstrom A, Wallin L, Bui HT, Eriksson L, Eldh AC. Exploring the influence of context in a community-based facilitation intervention focusing on neonatal health and survival in Vietnam: a qualitative study. BMC Public Health. 2015;15:814. https://doi.org/10.1186/s12889-015-2142-2 [also listed in non-studies but related to this stud…
Edelman, EJ; Dziura, J; Esserman, D; Porter, E; Becker, WC; Chan, PA; Cornman, DH; Rebick, G; Yager, J; Morford, K; Muvvala, SB; Fiellin, DA	Working with HIV clinics to adopt addiction treatment using implementation facilitation (WHAT-IF?): rationale and design for a hybrid type 3 effectiveness-implementation study	2020	Contemporary Clinical Trials	98		106156	https://doi.org/10.1016/j.cct.2020.106156	Study Protocol Ambulatory Care Facilities Counseling *HIV Infections/therapy Humans *Opioid-Related Disorders Hiv Hybrid design Implementation science Substance-related disorders	Study setting: USA
Eder, MM; Jacobsen, R; Mielke, G; Luepker, RV	An observational study of a clinical guideline implementation project in primary care	2019	Journal of Clinical and Translational Science	4	3	219-223	https://doi.org/10.1017/cts.2019.421	Study Primary care USPSTF guidelines clinical implementation complex adaptive systems patient-centered medical home practice facilitation translational research	Study setting: USA
Edwards, NC; Smith Higuchi, K	Process evaluation of a participatory, multimodal intervention to improve evidence-based care in long-term care settings	2018	Worldviews on Evidence-Based Nursing	15	5	361-367	https://doi.org/10.1111/wvn.12313	Study Community-Based Participatory Research Evidence-Based Practice/methods Focus Groups Humans Interviews as Topic/methods Long-Term Care/methods/*standards Qualitative Research Quality of Health Care/*standards/statistics & numerical data communication evidence-based practice gerontology long-term care program evaluation work environment	Study setting: Canada
Eisman, AB; Hutton, DW; Prosser, LA; Smith, SN; Kilbourne, AM	Cost-effectiveness of the Adaptive Implementation of Effective Programs Trial (ADEPT): approaches to adopting implementation strategies	2020	Implementation Science	15		109	https://doi.org/10.1186/s13012-020-01069-w	Study ADEPT Cost-Benefit Analysis Humans *Mental Health Quality-Adjusted Life Years Randomized Controlled Trials as Topic Cost-effectiveness analysis Costs and cost analysis Implementation science Mental health services, community	Study setting: USA Related articles: Eisman AB, Hutton DW, Prosser LA, Smith SN, Kilbourne AM. Cost-effectiveness of the Adaptive Implementation of Effective Programs Trial (ADEPT): approaches to adopting implementation strategies. Implement Sci. 2020;15:109. https://doi.org/10.1186/s13012-020-01069-w Kilbourne AM, Almirall D, Eisenberg D, et al. Protocol: Adaptive Implementation of Effective Pro…
Eldh, AC; Joelsson-Alm, E; Wretenberg, P; Hälleberg-Nyman, M	Onset PrevenTIon of urinary retention in Orthopaedic Nursing and rehabilitation, OPTION-a study protocol for a randomised trial by a multi-professional facilitator team and their first-line managers' implementation strategy	2021	Implementation Science	16	1	65-021	https://doi.org/10.1186/s13012-021-01135-x	Study Protocol Option Alberta Humans Leadership *Orthopedic Nursing United States *Urinary Retention Evidence-based practice Facilitation Guideline Implementation Nursing Orthopaedic care Rehabilitation Urinary retention	Study setting: Sweden
Elnitsky, CA; Powell-Cope, G; Besterman-Dahan, KL; Rugs, D; Ullrich, PM	Implementation of safe patient handling in the U.S. Veterans health system: a qualitative study of internal facilitators' perceptions	2015	Worldviews on Evidence-Based Nursing	12	4	208-216	https://doi.org/10.1111/wvn.12098	Study Clinical Competence *Evidence-Based Practice Focus Groups *Guideline Adherence Hospitals, Veterans/*standards Humans Moving and Lifting Patients/*standards *Perception Qualitative Research United States care delivery system evidence-based practice facilitation facilitator focus group implementation nursing practice qualitative methodology	Study setting: USA Related articles: Elnitsky CA, Powell-Cope G, Besterman-Dahan KL, Rugs D, Ullrich PM. Implementation of safe patient handling in the U.S. Veterans health system: a qualitative study of internal facilitators' perceptions. Worldviews Evid Based Nurs. 2015;12(4):208-216. https://doi.org/10.1111/wvn.12098 Powell-Cope G, Toyinbo P, Patel N, et al. Effects of a national safe patient …
English, M; Nzinga, J; Mbindyo, P; Ayieko, P; Irimu, G; Mbaabu, L	Explaining the effects of a multifaceted intervention to improve inpatient care in rural Kenyan hospitals--interpretation based on retrospective examination of data from participant observation, quantitative and qualitative studies	2011	Implementation Science	6		124	https://doi.org/10.1186/1748-5908-6-124	Study LMIC Clinical Competence Cluster Analysis Data Collection Hospitals, Rural/*standards Humans *Inpatients Kenya Motivation Poverty Public Health/standards Qualitative Research Quality of Health Care/*standards Retrospective Studies *Rural Population Socioeconomic Factors	Study setting: Kenya Related articles: Ayieko P, Ntoburi S, Wagai J, et al. A multifaceted intervention to implement guidelines and improve admission paediatric care in Kenyan district hospitals: a cluster randomised trial. PLoS Med. 2011;8(4):e1001018. https://doi.org/10.1371/journal.pmed.1001018 Barasa EW, Ayieko P, Cleary S, English M. A multifaceted intervention to improve the quality of care…
Eriksson, L; Bergstrom, A; Hoa, DTP; Nga, NT; Eldh, AC	Sustainability of knowledge implementation in a low- and middle-income context: experiences from a facilitation project in Vietnam targeting maternal and neonatal health	2017	PLoS One	12	8	e0182626	https://doi.org/10.1371/journal.pone.0182626	Study LMIC NeoKIP *Health Knowledge, Attitudes, Practice Humans *Income Infant *Infant Health Infant Mortality *Maternal Health Vietnam	Study setting: Vietnam_x000D_ Related articles:_x000D_ Duong DM, Bergstrom A, Wallin L, Bui HT, Eriksson L, Eldh AC. Exploring the influence of context in a community-based facilitation intervention focusing on neonatal health and survival in Vietnam: a qualitative study. BMC Public Health. 2015;15:814. https://doi.org/10.1186/s12889-015-2142-2 [also listed in non-studies but related to this stud…
Eriksson, L; Duc, DM; Eldh, AC; Vu, PN; Tran, QH; Malqvist, M; Wallin, L	Lessons learned from stakeholders in a facilitation intervention targeting neonatal health in Quang Ninh province, Vietnam	2013	BMC Pregnancy And Childbirth	13		234	https://doi.org/10.1186/1471-2393-13-234	Study LMIC NeoKIP Communication *Community Health Centers Cooperative Behavior *Developing Countries Focus Groups Health Plan Implementation/economics Health Services Accessibility Humans *Infant Mortality Infant, Newborn Patient Acceptance of Health Care/ethnology Problem Solving *Program Evaluation Qualitative Research Translational Research, Biomedical Vietnam	Study setting: Vietnam_x000D_ Related articles:_x000D_ Duong DM, Bergstrom A, Wallin L, Bui HT, Eriksson L, Eldh AC. Exploring the influence of context in a community-based facilitation intervention focusing on neonatal health and survival in Vietnam: a qualitative study. BMC Public Health. 2015;15:814. https://doi.org/10.1186/s12889-015-2142-2 [also listed in non-studies but related to this stud…
Eriksson, L; Huy, TQ; Duc, DM; Ekholm Selling, K; Hoa, DP; Thuy, NT; Nga, NT; Persson, LA; Wallin, L	Process evaluation of a knowledge translation intervention using facilitation of local stakeholder groups to improve neonatal survival in the Quang Ninh province, Vietnam	2016	Trials	17		23	https://doi.org/10.1186/s13063-015-1141-z	Study LMIC NeoKIP Continuity of Patient Care Female Health Knowledge, Attitudes, Practice Humans Infant *Infant Mortality Infant, Newborn Perinatal Care Program Evaluation *Social Facilitation Translational Research, Biomedical Vietnam	Study setting: Vietnam_x000D_ Related articles:_x000D_ Duong DM, Bergstrom A, Wallin L, Bui HT, Eriksson L, Eldh AC. Exploring the influence of context in a community-based facilitation intervention focusing on neonatal health and survival in Vietnam: a qualitative study. BMC Public Health. 2015;15:814. https://doi.org/10.1186/s12889-015-2142-2 [also listed in non-studies but related to this stud…
Eriksson, T; Siersma, VD; Logstrup, L; Buch, MS; Elwyn, G; Edwards, A	Documenting organisational development in general practice using a group-based assessment method: the Maturity Matrix	2010	Quality & Safety in Health Care	19	5	e37-e37	https://doi.org/10.1136/qshc.2009.033787	Study Denmark *Forms and Records Control General Practice/*organization & administration *Group Processes Program Evaluation/*methods Quality Assurance, Health Care/organization & administration	Study setting: Denmark
Fagnan, LJ; Dorr, DA; Davis, M; McGinnis, P; Mahler, J; King, MM; Michaels, L	Turning on the care coordination switch in rural primary care: voices from the practices--clinician champions, clinician partners, administrators, and nurse care managers	2011	The Journal of Ambulatory Care Management	34	3	304-318	https://doi.org/10.1097/JAC.0b013e31821c63ee	Study Adult Ambulatory Care Facilities Female Health Facility Administrators Humans Male Medical Informatics Applications Middle Aged Nurse Administrators Nursing Care/organization & administration Oregon *Organizational Innovation Patient Care Management/*organization & administration Patient Care Team Primary Health Care/*organization & administration Qualitative Research Rural Health Services/…	Study setting: USA
Fagnan, LJ; Ramsey, K; Dickinson, C; Kline, T; Parchman, ML	Place matters: closing the gap on rural primary care quality improvement capacity-the Healthy Hearts Northwest Study	2021	Journal of the American Board of Family Medicine	34	4	753-761	https://doi.org/10.3122/jabfm.2021.04.210011	Study EvidenceNOW: Healthy Hearts Northwest (H2N) Geography *Health Status Humans Ownership Primary Health Care *Quality Improvement Practice Facilitation Primary Care Physicians Quality Improvement Rural Health Surveys and Questionnaires Workforce	Study setting: USA Related articles: Coleman KF, Krakauer C, Anderson M, Michaels L, Dorr DA, Fagnan LJ, Hsu C, Parchman ML. Improving quality improvement capacity and clinical performance in small primary care practices. The Annals of Family Medicine. 2021 Nov 1;19(6):499-506. https://doi.org/10.1370/afm.2733 Fagnan LJ, Ramsey K, Dickinson C, Kline T, Parchman ML. Place matters: closing the gap …
Fält, E; Salari, R; Fabian, H; Sarkadi, A	Facilitating implementation of an evidence-based method to assess the mental health of 3-5-year-old children at child health clinics: a mixed-methods process evaluation	2020	PLoS One	15	6	e0234383	https://doi.org/10.1371/journal.pone.0234383	Study Child Health/*classification Child, Preschool Female Humans Male Mass Screening/methods Mental Health/*classification Parents Process Assessment, Health Care/*methods Psychometrics/methods School Teachers Surveys and Questionnaires Sweden/epidemiology	Study setting: Sweden
Felker, BL; McGinn, MM; Shearer, EM; Raza, GT; Gold, SD; Kim, JM; Rojas, SM; Roussev, MS; Varkovitzky, RL; Liu, H; Morrison, KL; McCann, RA	Implementation of a telemental health training program across a mental health department	2021	Telemedicine Reports	2	1	26-31	https://doi.org/10.1089/tmr.2020.0011	Study implementation science telemental health training program	Study setting: USA
Fernald, D; Hall, T; Montgomery, L; Hartman, C; Jortberg, B; Buscaj, E; King, J; Dickinson, LM; Dickinson, WP	Colorado residency PCMH project: results from a 6-year transformation effort	2019	Family Medicine	51	7	578-586	https://doi.org/10.22454/FamMed.2019.928558	Study Colorado Continuity of Patient Care Cross-Sectional Studies Family Practice/*education Humans *Internship and Residency Longitudinal Studies *Organizational Innovation Patient-Centered Care/*organization & administration Primary Health Care/*organization & administration Quality Improvement Surveys and Questionnaires	Study setting: USA
Fernald, D; Wearner, R; Dickinson, WP	Supporting primary care practices in building capacity to use health information data	2014	eGEMS (Washington, DC)	2	3		https://doi.org/10.13063/2327-9214.1094	Study	Study setting: USA
Fernald, DH; Mullen, R; Hall, T; Bienstock, A; Kirchner, S; Knierim, K; de la Cerda, D; Callan, D; Rhyne, RL; Dickinson, LM; Dickinson, WP	Exemplary practices in cardiovascular care: Results on clinical quality measures from the EvidenceNOW Southwest Cooperative	2020	Journal of General Internal Medicine	35	11	3197-3204	https://doi.org/10.1007/s11606-020-06094-5	Study EvidenceNOW: Southwest (ENSW) Adult *Cardiovascular Diseases/epidemiology/therapy Colorado Humans Longitudinal Studies Primary Health Care Quality Improvement *Quality Indicators, Health Care cardiovascular disease practice facilitation primary healthcare quality indicators	Study setting: USA Related articles: Dickinson WP, Nease DE, Jr., Rhyne RL, et al. Practice transformation support and patient engagement to improve cardiovascular care: from EvidenceNOW Southwest (ENSW). J Am Board Fam Med. 2020;33(5):675-686. https://doi.org/10.3122/jabfm.2020.05.190395 Fernald DH, Mullen R, Hall T, et al. Exemplary practices in cardiovascular care: Results on clinical quality …
Ford, JH, 2nd; Gilson, AM; Maurer, MA; Hoffman, KA; Garner, BR	A peek behind the curtain: exploring coaching styles within the implementation and sustainment facilitation (ISF) strategy in the substance abuse treatment to HIV care study	2021	Implementation Science Communications	2	1	140-021	https://doi.org/10.1186/s43058-021-00246-2	Study SAT2HIV Coaching styles Grasha-Reichmann Implementation & Sustainment Facilitation	Study setting: USA Related articles: Ford JH, Gilson AM, Maurer MA, Hoffman KA, Garner BR. A peek behind the curtain: exploring coaching styles within the implementation and sustainment facilitation (ISF) strategy in the substance abuse treatment to HIV care study. Implementation Science Communications. 2021 Dec;2(1):1-5. https://doi.org/10.1186/s43058-021-00246-2Garner BR, Zehner M, Roosa MR, Ma…
Ford, JH, 2nd; Vranas, L; Coughlin, D; Selle, KM; Nordman-Oliveira, S; Ryther, B; Ewers, T; Griffin, VL; Eslinger, A; Boero, J; Hardgrove, P; Crnich, CJ	Effect of a standard vs enhanced implementation strategy to improve antibiotic prescribing in nursing homes: A trial protocol of the Improving Management of Urinary Tract Infections in Nursing Institutions Through Facilitated Implementation (IMUNIFI) Study	2019	JAMA Network Open	2	9	e199526	https://doi.org/10.1001/jamanetworkopen.2019.9526	Study Protocol Aged Anti-Bacterial Agents/*therapeutic use Antimicrobial Stewardship/*standards Clinical Protocols Cluster Analysis Female Humans Inappropriate Prescribing/*prevention & control Male *Nursing Homes Quality Improvement/*standards Quality of Health Care Urinary Tract Infections/diagnosis/*drug therapy Wisconsin/epidemiology	Study setting: USA
Fortney, J; Enderle, M; McDougall, S; Clothier, J; Otero, J; Altman, L; Curran, G	Implementation outcomes of evidence-based quality improvement for depression in VA community based outpatient clinics	2012	Implementation Science	7		30	https://doi.org/10.1186/1748-5908-7-30	Study Ambulatory Care/economics/organization & administration/*standards Community Mental Health Services/economics/organization & administration/standards Costs and Cost Analysis Decision Support Techniques Depressive Disorder/diagnosis/economics/*therapy Evidence-Based Medicine Hospitals, Veterans Humans Patient Care Planning/economics/organization & administration/standards Patient Care Team/e…	Study setting: USA Related articles: Fortney J, Enderle M, McDougall S, et al. Implementation outcomes of evidence-based quality improvement for depression in VA community based outpatient clinics. Implement Sci. 2012;7:30. https://doi.org/10.1186/1748-5908-7-30 Fortney JC, Enderle MA, Clothier JL, Otero JM, Williams JS, Pyne JM. Population level effectiveness of implementing collaborative care m…
Fortney, JC; Enderle, MA; Clothier, JL; Otero, JM; Williams, JS; Pyne, JM	Population level effectiveness of implementing collaborative care management for depression	2013	General Hospital Psychiatry	35	5	455-460	https://doi.org/10.1016/j.genhosppsych.2013.04.010	Study Antidepressive Agents/administration & dosage/therapeutic use Cooperative Behavior Depression/*drug therapy *Disease Management Female Hospitals, Veterans Humans Male Middle Aged Patient Care Team/organization & administration Quality Improvement/organization & administration Treatment Outcome Collaborative care management Depression Implementation	Study setting: USA_x000D_ Related articles:_x000D_ Fortney J, Enderle M, McDougall S, et al. Implementation outcomes of evidence-based quality improvement for depression in VA community based outpatient clinics. Implement Sci. 2012;7:30. https://doi.org/10.1186/1748-5908-7-30_x000D_ Fortney JC, Enderle MA, Clothier JL, Otero JM, Williams JS, Pyne JM. Population level effectiveness of implementing…
Fortney, JC; Pyne, JM; Ward-Jones, S; Bennett, IM; Diehl, J; Farris, K; Cerimele, JM; Curran, GM	Implementation of evidence-based practices for complex mood disorders in primary care safety net clinics	2018	Families, Systems & Health	36	3	267-280	https://doi.org/10.1037/fsh0000357	Study Adult Bipolar Disorder/diagnosis/drug therapy Depression/diagnosis/drug therapy Evidence-Based Practice/methods Female Humans Male Mass Screening/methods Middle Aged Mood Disorders/diagnosis/psychology/*therapy Primary Health Care/methods/trends Psychometrics/instrumentation/methods Safety-net Providers/*methods/trends Surveys and Questionnaires Telemedicine/methods	Study setting: USA
Fox, CH; Vest, BM; Kahn, LS; Dickinson, LM; Fang, H; Pace, W; Kimminau, K; Vassalotti, J; Loskutova, N; Peterson, K	Improving evidence-based primary care for chronic kidney disease: study protocol for a cluster randomized control trial for translating evidence into practice (TRANSLATE CKD)	2013	Implementation Science	8		88	https://doi.org/10.1186/1748-5908-8-88	Study Protocol Cluster Analysis Cost-Benefit Analysis Decision Support Systems, Clinical Evidence-Based Medicine Humans Primary Health Care/methods Renal Insufficiency, Chronic/economics/*therapy *Translational Research, Biomedical	Study setting: USA
Frijling, B; Hulscher, ME; van Leest, LA; Braspenning, JC; van den Hoogen, H; Drenthen, AJ; Grol, RP	Multifaceted support to improve preventive cardiovascular care: a nationwide, controlled trial in general practice	2003	The British Journal Of General Practice	53	497	934-941		Study Cardiovascular Diseases/*prevention & control Diffusion of Innovation Family Practice/*standards Feasibility Studies Guideline Adherence Health Promotion/*standards Humans Netherlands Practice Guidelines as Topic *Quality of Health Care	Study setting: Netherlands_x000D_ Related articles:_x000D_ Frijling B, Hulscher MEJL, van Leest LATM, et al. Multifaceted support to improve preventive cardiovascular care: a nationwide, controlled trial in general practice. Br J Gen Pract. 2003;53(497):934-941._x000D_ Frijling BD, Lobo CM, Hulscher ME, et al. Intensive support to improve clinical decision making in cardiovascular care: a randomi…
Frijling, BD; Lobo, CM; Hulscher, ME; Akkermans, RP; Braspenning, JC; Prins, A; van der Wouden, JC; Grol, RP	Multifaceted support to improve clinical decision making in diabetes care: a randomized controlled trial in general practice	2002	Diabetic Medicine	19	10	836-842	https://doi.org/10.1046/j.1464-5491.2002.00810.x	Study Adult Costs and Cost Analysis *Decision Support Systems, Clinical Diabetes Mellitus/diagnosis/*therapy Female Guideline Adherence Humans Logistic Models Male Mentors Middle Aged Netherlands Physical Examination Primary Health Care/economics/*methods Treatment Outcome	Study setting: Netherlands
Frijling, BD; Lobo, CM; Hulscher, ME; Akkermans, RP; van Drenth, BB; Prins, A; van der Wouden, JC; Grol, RP	Intensive support to improve clinical decision making in cardiovascular care: a randomised controlled trial in general practice	2003	Quality & Safety in Health Care	12	3	181-187		Study Adult Cardiovascular Diseases/complications/*therapy Decision Making Family Practice/education/*standards Feedback Guideline Adherence/*statistics & numerical data Health Services Research Humans Hypercholesterolemia/complications/therapy Middle Aged Netherlands Practice Guidelines as Topic Practice Patterns, Physicians'/*statistics & numerical data	Study setting: Netherlands_x000D_ Related articles:_x000D_ Frijling B, Hulscher MEJL, van Leest LATM, et al. Multifaceted support to improve preventive cardiovascular care: a nationwide, controlled trial in general practice. Br J Gen Pract. 2003;53(497):934-941._x000D_ Frijling BD, Lobo CM, Hulscher ME, et al. Intensive support to improve clinical decision making in cardiovascular care: a randomi…
Fritz, J; Wallin, L; Söderlund, A; Almqvist, L; Sandborgh, M	Implementation of a behavioral medicine approach in physiotherapy: impact and sustainability	2020	Disability and Rehabilitation	42	24	3467-3474	https://doi.org/10.1080/09638288.2019.1596170	Study Adult Behavioral Medicine/*methods Female *Health Behavior Humans Interviews as Topic Male Mentors Patient Care Planning/organization & administration Patient Education as Topic/methods Patient-Centered Care/*methods *Physical Therapy Modalities Process Assessment, Health Care Qualitative Research Sweden Clinical competence Implementation science Knowledge translation Physiotherapy Primary …	Study setting: Sweden_x000D_ Related articles:_x000D_ Fritz J, Wallin L, Söderlund A, Almqvist L, Sandborgh M. Implementation of a behavioral medicine approach in physiotherapy: a process evaluation of facilitation methods. Implement Sci. 2019;14:94. https://doi.org/10.1186/s13012-019-0942-y_x000D_ Fritz J, Wallin L, Söderlund A, Almqvist L, Sandborgh M. Implementation of a behavioral medicine ap…
Fritz, J; Wallin, L; Söderlund, A; Almqvist, L; Sandborgh, M	Implementation of a behavioral medicine approach in physiotherapy: a process evaluation of facilitation methods	2019	Implementation Science	14		94	https://doi.org/10.1186/s13012-019-0942-y	Study *Behavioral Medicine Humans *Physical Therapists Physical Therapy Modalities Primary Health Care Self Efficacy Physiotherapy clinical competence evidence-based practice musculoskeletal pain self-efficacy	Study setting: Sweden_x000D_ Related articles:_x000D_ Fritz J, Wallin L, Söderlund A, Almqvist L, Sandborgh M. Implementation of a behavioral medicine approach in physiotherapy: a process evaluation of facilitation methods. Implement Sci. 2019;14:94. https://doi.org/10.1186/s13012-019-0942-y_x000D_ Fritz J, Wallin L, Söderlund A, Almqvist L, Sandborgh M. Implementation of a behavioral medicine ap…
Frost, MC; Ioannou, GN; Tsui, JI; Edelman, EJ; Weiner, BJ; Fletcher, OV; Williams, EC	Practice facilitation to implement alcohol-related care in Veterans Health Administration liver clinics: a study protocol	2020	Implementation Science Communications	1		68	https://doi.org/10.1186/s43058-020-00062-0	Study Protocol Alcohol Alcohol use disorder treatment Brief intervention Hepatology Implementation Liver Practice facilitation Screening	Study setting: USA
Fulop, NJ; Ramsay, AI; Perry, C; Boaden, RJ; McKevitt, C; Rudd, AG; Turner, SJ; Tyrrell, PJ; Wolfe, CD; Morris, S	Explaining outcomes in major system change: a qualitative study of implementing centralised acute stroke services in two large metropolitan regions in England	2016	Implementation Science	11		80	https://doi.org/10.1186/s13012-016-0445-z	Study England Humans Program Evaluation/*methods Qualitative Research Stroke/*therapy *Urban Health Services Centralisation of healthcare Evaluation Implementation approaches Implementation outcomes Stroke care	Study setting: England
Gaboury, I; Breton, M; Perreault, K; Bordeleau, F; Descôteaux, S; Maillet, L; Hudon, C; Couturier, Y; Duhoux, A; Vachon, B; Cossette, B; Rodrigues, I; Poitras, ME; Loignon, C; Vasiliadis, HM	Interprofessional advanced access - a quality improvement protocol for expanding access to primary care services	2021	BMC Health Services Research	21	1	812-021	https://doi.org/10.1186/s12913-021-06839-w	Study Protocol Humans Organizational Innovation Patient Care Team *Primary Health Care *Quality Improvement Advanced Access Interprofessional collaboration Organizational change Practice facilitation Primary care Quality improvement	Study setting: Canada
Garner, BR; Zehner, M; Roosa, MR; Martino, S; Gotham, HJ; Ball, EL; Stilen, P; Speck, K; Vandersloot, D; Rieckmann, TR; Chaple, M; Martin, EG; Kaiser, D; Ford, JH, 2nd	Testing the implementation and sustainment facilitation (ISF) strategy as an effective adjunct to the Addiction Technology Transfer Center (ATTC) strategy: study protocol for a cluster randomized trial	2017	Addiction Science & Clinical Practice	12		32	https://doi.org/10.1186/s13722-017-0096-7	Study Protocol Behavior, Addictive/*rehabilitation Clinical Protocols Cluster Analysis Health Plan Implementation/*standards Humans Motivational Interviewing Program Evaluation Randomized Controlled Trials as Topic/*standards Research Design Substance-Related Disorders/*rehabilitation *Technology Transfer United States External facilitation Implementation strategies Type 2 hybrid trial	Study setting: USA Related articles: Ford JH, Gilson AM, Maurer MA, Hoffman KA, Garner BR. A peek behind the curtain: exploring coaching styles within the implementation and sustainment facilitation (ISF) strategy in the substance abuse treatment to HIV care study. Implementation Science Communications. 2021 Dec;2(1):1-5. https://doi.org/10.1186/s43058-021-00246-2 Garner BR, Zehner M, Roosa MR, M…
Geboers, H; van der Horst, M; Mokkink, H; van Montfort, P; van den Bosch, W; van den Hoogen, H; Grol, R	Setting up improvement projects in small scale primary care practices: feasibility of a model for continuous quality improvement	1999	Quality in Health Care	8	1	36-42	http://doi.org/10.1136/qshc.8.1.36	Study Evaluation Studies as Topic Family Practice/organization & administration/*standards Feasibility Studies Health Services Research *Models, Organizational Netherlands Primary Health Care/organization & administration/*standards Total Quality Management/*organization & administration	Study setting: Netherlands
Gephart, SM; Newnam, K; Weiss, A; Wyles, C; Shea, K	Feasibility and acceptability of a Neonatal Project ECHO (NeoECHO) as a dissemination and implementation strategy to prevent necrotizing enterocolitis	2021	Worldviews on Evidence-based Nursing	18	6	361-370	https://doi.org/10.1111/wvn.12529	Study NeoECHO *Enterocolitis, Necrotizing/prevention & control Feasibility Studies Humans Infant, Newborn Intensive Care Units, Neonatal Quality Improvement education enterocolitis implementation science infant necrotizing newborn professional program evaluation social facilitation	Study setting: USA Related articles: Gephart SM, Newnam K, Weiss A, Wyles C, Shea K. Feasibility and acceptability of a neonatal project ECHO (NeoECHO) as a dissemination and implementation strategy to prevent necrotizing enterocolitis. Worldviews on Evidence‐Based Nursing. 2021 Dec;18(6):361-70. https://doi.org/10.1111/wvn.12529 Weiss AB, Newnam KM, Wyles C, Shea K, Gephart SM, Gephart S, Quinn …
Germain, A; Markwald, RR; King, E; Bramoweth, AD; Wolfson, M; Seda, G; Han, T; Miggantz, E; O'Reilly, B; Hungerford, L; Sitzer, T; Mysliwiec, V; Hout, JJ; Wallace, ML	Enhancing behavioral sleep care with digital technology: study protocol for a hybrid type 3 implementation-effectiveness randomized trial	2021	Trials	22	1	46-020	https://doi.org/10.1186/s13063-020-04974-z	Study Protocol *Cognitive Behavioral Therapy Humans Randomized Controlled Trials as Topic Sleep *Sleep Initiation and Maintenance Disorders/diagnosis/therapy Treatment Outcome *Veterans Behavioral sleep medicine Cognitive-behavioral therapy for insomnia Digital health technologies Effectiveness Implementation facilitation Insomnia Military personnel Veterans	Study setting: USA
Glegg, S	Knowledge brokering as an intervention in paediatric rehabilitation practice	2010	International Journal of Therapy and Rehabilitation	17	4	203-211	https://doi.org/10.12968/ijtr.2010.17.4.47314	Study *Clinical Competence *Evidence-Based Practice *Occupational Therapy	Study setting: Canada
Glegg, SM; Livingstone, R; Montgomery, I	Facilitating interprofessional evidence-based practice in paediatric rehabilitation: development, implementation and evaluation of an online toolkit for health professionals	2016	Disability and Rehabilitation	38	4	391-399	https://doi.org/10.3109/09638288.2015.1041616	Study Evidence-Based Practice/*standards *Health Knowledge, Attitudes, Practice Health Personnel/*education Health Resources/*statistics & numerical data Humans Internet/*statistics & numerical data Occupational Therapy/education *Pediatrics Physical Therapy Modalities/education Practice Guidelines as Topic Education evidence-based practice knowledge translation online paediatric practice practic…	Study setting: Canada
Godfrey, MM; Andersson-Gare, B; Nelson, EC; Nilsson, M; Ahlstrom, G	Coaching interprofessional health care improvement teams: the coachee, the coach and the leader perspectives	2014	Journal of Nursing Management	22	4	452-464	https://doi.org/10.1111/jonm.12068	Study Attitude of Health Personnel Cooperative Behavior Focus Groups Humans *Interprofessional Relations Interviews as Topic *Leadership *Patient Care Team/organization & administration/standards *Quality Improvement/organization & administration coaching collaboratives facilitation health care quality improvement interprofessional teams leadership	Study setting: USA
Goetz, MB; Hoang, T; Knapp, H; Burgess, J; Fletcher, MD; Gifford, AL; Asch, SM; QUERI HIV/Hepatitis Program	Central implementation strategies outperform local ones in improving HIV testing in Veterans Healthcare Administration facilities	2013	Journal of General Internal Medicine	28	10	1311-1317	https://doi.org/10.1007/s11606-013-2420-6	Study Aged Delivery of Health Care, Integrated/organization & administration/standards Female HIV Infections/*diagnosis Humans Male Mass Screening/*organization & administration/standards/statistics & numerical data Middle Aged Primary Health Care/standards Program Evaluation Quality Improvement/*organization & administration Risk Assessment/methods United States Veterans Health/*standards	Study setting: USA Related articles: Bokhour BG, Saifu H, Goetz MB, et al. The role of evidence and context for implementing a multimodal intervention to increase HIV testing. Implement Sci. 2015;10:22. https://doi.org/10.1186/s13012-015-0214-4 Goetz MB, Hoang T, Knapp H, et al. Central implementation strategies outperform local ones in improving HIV testing in Veterans Healthcare Administration …
Gold, HT; Siman, N; Cuthel, AM; Nguyen, AM; Pham-Singer, H; Berry, CA; Shelley, DR	A practice facilitation-guided intervention in primary care settings to reduce cardiovascular disease risk: a cost analysis	2021	Implementation Science Communications	2	1	15-021	https://doi.org/10.1186/s43058-021-00116-x	Study EvidenceNOW: Healthy Hearts New York City (HHNYC) Cardiovascular disease prevention Clinical guideline adherence Cost analysis Practice facilitation	Study setting: USA Related articles: Berry CA, Nguyen AM, Cuthel AM, et al. Measuring implementation strategy fidelity in HealthyHearts NYC: a complex intervention using practice facilitation in primary care. Am J Med Qual. 2020;36(4):270-276. https://doi.org/10.1177/1062860620959450 Gold HT, Siman N, Cuthel AM, Nguyen AM, Pham-Singer H, Berry CA, Shelley DR. A practice facilitation-guided interv…
Gold, R; Bunce, A; Cottrell, E; Marino, M; Middendorf, M; Cowburn, S; Wright, D; Mossman, N; Dambrun, K; Powell, BJ; Gruß, I; Gottlieb, L; Dearing, M; Scott, J; Yosuf, N; Krancari, M	Study protocol: a pragmatic, stepped-wedge trial of tailored support for implementing social determinants of health documentation/action in community health centers, with realist evaluation	2019	Implementation Science	14	1	9	https://doi.org/10.1186/s13012-019-0855-9	Study Protocol ASCEND trial Adolescent Adult Aged Child Child, Preschool Cluster Analysis Community Health Centers/*organization & administration Data Collection Diabetes Mellitus/therapy *Electronic Health Records Female Humans Implementation Science Infant Infant, Newborn Interprofessional Relations Male Middle Aged Multicenter Studies as Topic/methods Patient Care Team/organization & administr…	Study setting: USA Related articles: Gold R, Bunce A, Cottrell E, Marino M, Middendorf M, Cowburn S, et al. Study protocol: a pragmatic, stepped-wedge trial of tailored support for implementing social determinants of health documentation/action in community health centers, with realist evaluation. Implement Sci. 2019;14(1):9. https://doi.org/10.1186/s13012-019-0855-9 Haley AD, Powell BJ, Walsh-Ba…
Gold, R; Bunce, A; Cowburn, S; Davis, JV; Nelson, JC; Nelson, CA; Hicks, E; Cohen, DJ; Horberg, MA; Melgar, G; Dearing, JW; Seabrook, J; Mossman, N; Bulkley, J	Does increased implementation support improve community clinics' guideline-concordant care? results of a mixed methods, pragmatic comparative effectiveness trial	2019	Implementation Science	14		100	https://doi.org/10.1186/s13012-019-0948-5	Study SPREAD-NET Adolescent Adult Aged Community Health Centers/*standards Comparative Effectiveness Research/*methods Female Guideline Adherence/*statistics & numerical data Health Plan Implementation/*methods Humans Male Middle Aged Research Design Young Adult Community health centers Guideline-concordant care Implementation support	Study setting: USA_x000D_ Related articles:_x000D_ Gold R, Bunce A, Cowburn S, et al. Does increased implementation support improve community clinics' guideline-concordant care? results of a mixed methods, pragmatic comparative effectiveness trial. Implement Sci. 2019;14:100. https://doi.org/10.1186/s13012-019-0948-5_x000D_ Gold R, Hollombe C, Bunce A, et al. Study protocol for Study of Practices…
Gold, R; Hollombe, C; Bunce, A; Nelson, C; Davis, JV; Cowburn, S; Perrin, N; DeVoe, J; Mossman, N; Boles, B; Horberg, M; Dearing, JW; Jaworski, V; Cohen, D; Smith, D	Study protocol for Study of Practices Enabling Implementation and Adaptation in the Safety Net (SPREAD-NET)": a pragmatic trial comparing implementation strategies"	2015	Implementation Science	10		144	https://doi.org/10.1186/s13012-015-0333-y	Study Protocol SPREAD-NET Cardiovascular Diseases/*drug therapy/epidemiology Community Health Centers/*organization & administration/standards Diabetes Mellitus/epidemiology *Diffusion of Innovation Electronic Health Records/organization & administration Evidence-Based Practice Guideline Adherence Humans Inservice Training/organization & administration Interrupted Time Series Analysis Practice Gu…	Study setting: USA_x000D_ Related articles:_x000D_ Gold R, Bunce A, Cowburn S, et al. Does increased implementation support improve community clinics' guideline-concordant care? results of a mixed methods, pragmatic comparative effectiveness trial. Implement Sci. 2019;14:100. https://doi.org/10.1186/s13012-019-0948-5_x000D_ Gold R, Hollombe C, Bunce A, et al. Study protocol for Study of Practices…
Gold, R; Nelson, C; Cowburn, S; Bunce, A; Hollombe, C; Davis, J; Muench, J; Hill, C; Mital, M; Puro, J; Perrin, N; Nichols, G; Turner, A; Mercer, M; Jaworski, V; Howard, C; Abiles, E; Shah, A; Dudl, J; Chan, W; DeVoe, J	Feasibility and impact of implementing a private care system's diabetes quality improvement intervention in the safety net: a cluster-randomized trial	2015	Implementation Science	10		83	https://doi.org/10.1186/s13012-015-0259-4	Study Adolescent Adult Aged Angiotensin-Converting Enzyme Inhibitors/administration & dosage Aspirin/administration & dosage Cardiovascular Agents/*administration & dosage Cardiovascular Diseases/*prevention & control Community Health Centers/*organization & administration/standards Diabetes Complications/prevention & control Diabetes Mellitus/*therapy Female Guideline Adherence Humans Hydroxymet…	Study setting: USA
Goldberg, DG; Haghighat, S; Kavalloor, S; Nichols, LM	A qualitative analysis of implementing EvidenceNOW to improve cardiovascular care	2019	Journal of The American Board of Family Medicine	32	5	705-714	https://doi.org/10.3122/jabfm.2019.05.190084	Study EvidenceNOW: Heart of Virginia Healthcare (HVH) Evidence-based medicine Evidence-based practice Interdisciplinary rresearch Organizational innovation Primary health care Quality improvement Resource allocation Virginia Health record data reflection challenges strategies	Study setting: USA
Goldman, RE; Brown, J; Stebbins, P; Parker, DR; Adewale, V; Shield, R; Roberts, MB; Eaton, CB; Borkan, JM	What matters in patient-centered medical home transformation: whole system evaluation outcomes of the Brown Primary Care Transformation Initiative	2018	Sage Open Medicine	6		2022-01-15	https://doi.org/10.1177/2050312118781936	Study Patient-centered medical home evaluation outcomes health services delivery health-care delivery primary care primary care transformation quantitative and qualitative evaluation	Study setting: USA
Goodrich, DE; Bowersox, NW; Abraham, KM; Burk, JP; Visnic, S; Lai, Z; Kilbourne, AM	Leading from the middle: replication of a re-engagement program for veterans with mental disorders lost to follow-up care	2012	Depression Research and Treatment	2012		325249	https://doi.org/10.1155/2012/325249	Study Re-engage SMI	Study setting: USA Related articles: Goodrich DE, Bowersox NW, Abraham KM, et al. Leading from the middle: replication of a re-engagement program for veterans with mental disorders lost to follow-up care. Depress Res Treat. 2012;2012:325249. https://doi.org/10.1155/2012/325249 Kilbourne AM, Abraham KM, Goodrich DE, et al. Cluster randomized adaptive implementation trial comparing a standard versu…
Goodwin, MA; Zyzanski, SJ; Zronek, S; Ruhe, M; Weyer, SM; Konrad, N; Esola, D; Stange, KC	A clinical trial of tailored office systems for preventive service delivery: The Study to Enhance Prevention by Understanding Practice (STEP-UP)	2001	American Journal of Preventive Medicine	21	1	20-28	https://doi.org/10.1016/S0749-3797(01)00310-5	Study STEP-UP Adult Counseling/statistics & numerical data Cross-Sectional Studies Delivery of Health Care/*organization & administration Family Practice/*organization & administration Female Health Services Research Humans Immunization/statistics & numerical data Male Mass Screening/statistics & numerical data Multivariate Analysis *Office Visits Ohio Outcome and Process Assessment, Health Care/…	Study setting: USA Related articles: Goodwin MA, Zyzanski SJ, Zronek S, et al. A clinical trial of tailored office systems for preventive service delivery: The Study to Enhance Prevention by Understanding Practice (STEP-UP). Am J Prev Med. 2001;21(1):20-28. https://doi.org/10.1016/S0749-3797(01)00310-5 Ruhe MC, Weyer SM, Zronek S, Wilkinson A, Wilkinson PS, Stange KC. Facilitating practice change…
Greiver, M; Dahrouge, S; O'Brien, P; Manca, D; Lussier, MT; Wang, J; Burge, F; Grandy, M; Singer, A; Twohig, M; Moineddin, R; Kalia, S; Aliarzadeh, B; Ivers, N; Garies, S; Turner, JP; Farrell, B	Improving care for elderly patients living with polypharmacy: protocol for a pragmatic cluster randomized trial in community-based primary care practices in Canada	2019	Implementation Science	14		55	https://doi.org/10.1186/s13012-019-0904-4	Study Protocol Aged Aged, 80 and over Canada Humans Inappropriate Prescribing Male *Polypharmacy Primary Health Care/*standards *Quality Improvement Quality of Life Research Design Clinical trials, randomized Electronic health records Polypharmacy Primary health care Quality improvement Social facilitation	Study setting: Canada
Grunfeld, E; Manca, D; Moineddin, R; Thorpe, KE; Hoch, JS; Campbell-Scherer, D; Meaney, C; Rogers, J; Beca, J; Krueger, P; Mamdani, M	Improving chronic disease prevention and screening in primary care: results of the BETTER pragmatic cluster randomized controlled trial	2013	BMC Family Practice	14		175	https://doi.org/10.1186/1471-2296-14-175	Study Adult Aged Breast Neoplasms/diagnosis/economics/prevention & control Chronic Disease/economics/*prevention & control Colorectal Neoplasms/diagnosis/economics/prevention & control Cost-Benefit Analysis Diabetes Mellitus/diagnosis/economics/prevention & control Early Detection of Cancer/economics/methods Evidence-Based Medicine Female *Guideline Adherence Heart Diseases/diagnosis/economics/pr…	Study setting: Canada Related articles: Grunfeld E, Manca D, Moineddin R, et al. Improving chronic disease prevention and screening in primary care: results of the BETTER pragmatic cluster randomized controlled trial. BMC Fam Pract. 2013;14:175. https://doi.org/10.1186/1471-2296-14-175 Manca DP, Greiver M, Carroll JC, et al. Finding a BETTER way: a qualitative study exploring the prevention pract…
Gunaratnam, P; Schierhout, G; Brands, J; Maher, L; Bailie, R; Ward, J; Guy, R; Rumbold, A; Ryder, N; Fairley, CK; Donovan, B; Moore, L; Kaldor, J; Bell, S	Qualitative perspectives on the sustainability of sexual health continuous quality improvement in clinics serving remote Aboriginal communities in Australia	2019	BMJ Open	9	5	e026679	https://doi.org/10.1136/bmjopen-2018-026679	Study Female Health Services, Indigenous/*standards Humans Male Northern Territory Qualitative Research *Quality Improvement *Sexual Health aboriginal australia continuous quality improvement primary health care remote sexual health	Study setting: Australia
Gustavson, AM; Kenny, ME; Wisdom, JP; Salameh, HA; Ackland, PE; Gordon, AJ; Hagedorn, HJ	Fluctuations in barriers to medication treatment for opioid use disorder prescribing over the course of a one-year external facilitation intervention	2021	Addiction Science & Clinical Practice	16	1	51-021	https://doi.org/10.1186/s13722-021-00259-1	Study ADaPT-OUD *Buprenorphine Health Services Accessibility Humans *Opioid-Related Disorders/drug therapy *Veterans Facilitation Implementation Medication treatment Opioid use disorder Qualitative	Study setting: USA Related articles: Gustavson AM, Kenny ME, Wisdom JP, Salameh HA, Ackland PE, Gordon AJ, Hagedorn HJ. Fluctuations in barriers to medication treatment for opioid use disorder prescribing over the course of a one-year external facilitation intervention. Addiction science & clinical practice. 2021 Dec;16:1-7. https://doi.org/10.1186/s13722-021-00259-1 Gustavson AM, Wisdom JP, Kenn…
Gustavson, AM; Wisdom, JP; Kenny, ME; Salameh, HA; Ackland, PE; Clothier, B; Noorbaloochi, S; Gordon, AJ; Hagedorn, HJ	Early impacts of a multi-faceted implementation strategy to increase use of medication treatments for opioid use disorder in the Veterans Health Administration	2021	Implementation Science Communications	2	1	20-021	https://doi.org/10.1186/s43058-021-00119-8	Study ADaPT-OUD Facilitation Implementation Medication treatment Opioid use disorder Veterans	Study setting: USA Related articles: Gustavson AM, Kenny ME, Wisdom JP, Salameh HA, Ackland PE, Gordon AJ, Hagedorn HJ. Fluctuations in barriers to medication treatment for opioid use disorder prescribing over the course of a one-year external facilitation intervention. Addiction science & clinical practice. 2021 Dec;16:1-7. https://doi.org/10.1186/s13722-021-00259-1 Gustavson AM, Wisdom JP, Kenn…
Hagedorn, H; Kenny, M; Gordon, AJ; Ackland, PE; Noorbaloochi, S; Yu, W; Harris, AH	Advancing pharmacological treatments for opioid use disorder (ADaPT-OUD): protocol for testing a novel strategy to improve implementation of medication-assisted treatment for veterans with opioid use disorders in low-performing facilities	2018	Addiction Science & Clinical Practice	13		25	https://doi.org/10.1186/s13722-018-0127-z	Study Protocol Buprenorphine/*therapeutic use Humans Inservice Training/organization & administration Opiate Substitution Treatment/*methods Opioid-Related Disorders/*drug therapy Practice Patterns, Physicians' Program Development Quality of Health Care United States United States Department of Veterans Affairs/*organization & administration/standards Veterans Implementation science Opioid agonis…	Study setting: USA
Hagedorn, HJ; Brown, R; Dawes, M; Dieperink, E; Myrick, DH; Oliva, EM; Wagner, TH; Wisdom, JP; Harris, AH	Enhancing access to alcohol use disorder pharmacotherapy and treatment in primary care settings: ADaPT-PC	2016	Implementation Science	11		64	https://doi.org/10.1186/s13012-016-0431-5	Study Protocol Alcohol-Related Disorders/*drug therapy/therapy Feasibility Studies Health Plan Implementation *Health Services Accessibility Humans Primary Health Care/*methods Alcohol use disorder pharmacotherapy Alcohol use disorder treatment Implementation Primary care mental health integration	Study setting: USA
Haley, AD; Powell, BJ; Walsh-Bailey, C; Krancari, M; Gruß, I; Shea, CM; Bunce, A; Marino, M; Frerichs, L; Lich, KH; Gold, R	Strengthening methods for tracking adaptations and modifications to implementation strategies	2021	BMC Medical Research Methodology	21	1	133-021	https://doi.org/10.1186/s12874-021-01326-6	Study ASCEND trail *Delivery of Health Care Humans *Implementation Science Implementation context Implementation strategies Modification and adaptation Reporting	Study setting: USA Related articles: Gold R, Bunce A, Cottrell E, Marino M, Middendorf M, Cowburn S, et al. Study protocol: a pragmatic, stepped-wedge trial of tailored support for implementing social determinants of health documentation/action in community health centers, with realist evaluation. Implement Sci. 2019;14(1):9. https://doi.org/10.1186/s13012-019-0855-9 Haley AD, Powell BJ, Walsh-Ba…
Hall, TL; Knierim, KE; Nease, DE, Jr.; Staton, EW; Nkouaga, C; Miriam Dickinson, L; Rhyne, RL; Perry Dickinson, W	Primary care practices' implementation of patient-team partnership: Findings from EvidenceNOW Southwest	2019	Journal of The American Board of Family Medicine	32	4	490-504	https://doi.org/10.3122/jabfm.2019.04.180361	Study EvidenceNOW: Southwest (ENSW) Cardiovascular Diseases/*therapy Colorado Cross-Sectional Studies *Decision Making, Shared Guideline Adherence/organization & administration/statistics & numerical data Health Plan Implementation/organization & administration/statistics & numerical data Health Services Research/statistics & numerical data Humans Medically Underserved Area New Mexico Patient Car…	Study setting: USA Related articles: Dickinson WP, Nease DE, Jr., Rhyne RL, et al. Practice transformation support and patient engagement to improve cardiovascular care: from EvidenceNOW Southwest (ENSW). J Am Board Fam Med. 2020;33(5):675-686. https://doi.org/10.3122/jabfm.2020.05.190395 Fernald DH, Mullen R, Hall T, et al. Exemplary practices in cardiovascular care: Results on clinical quality …
Halladay, JR; Weiner, BJ; In Kim, J; DeWalt, DA; Pierson, S; Fine, J; Lefebvre, A; Mackey, M; Bergmire, D; Cené, C; Henderson, K; Cykert, S	Practice level factors associated with enhanced engagement with practice facilitators; findings from the heart health now study	2020	BMC Health Services Research	20		695	https://doi.org/10.1186/s12913-020-05552-4	Study EvidenceNOW: Healthy Hearts NOW (HHN) Cardiovascular Diseases/prevention & control Humans Patient Care Team/standards Primary Health Care/*standards *Quality Improvement Retrospective Studies	Study setting: USA_x000D_ Related articles:_x000D_ Cykert S, Keyserling TC, Pignone M, et al. A controlled trial of dissemination and implementation of a cardiovascular risk reduction strategy in small primary care practices. Health Serv Res. 2020;55(6):944-953. https://doi.org/10.1111/1475-6773.13571_x000D_ Halladay JR, Weiner BJ, In Kim J, et al. Practice level factors associated with enhanced …
Halvarsson, A; Roaldsen, KS; Nilsen, P; Dohrn, IM; Ståhle, A	StayBalanced: implementation of evidence-based fall prevention balance training for older adults-cluster randomized controlled and hybrid type 3 trial	2021	Trials	22	1	166-021	https://doi.org/10.1186/s13063-021-05091-1	Study Protocol *Accidental Falls/prevention & control Aged Exercise Therapy Fear Humans Muscle Strength Postural Balance *Quality of Life Balance training Clinical practice Implementation Older adults Transferring knowledge	Study setting: Sweden
Hamilton, AB; Chinman, M; Cohen, AN; Oberman, RS; Young, AS	Implementation of consumer providers into mental health intensive case management teams	2015	The Journal of Behavioral Health Services and Research	42	1	100-108	https://doi.org/10.1007/s11414-013-9365-8	Study Case Management/*organization & administration Humans Mental Disorders/*therapy Mental Health Mental Health Services/*organization & administration *Patient Care Team	Study setting: USA
Hamilton, AB; Olmos-Ochoa, TT; Canelo, I; Rose, D; Hoggatt, KJ; Than, C; Yano, EM	Dynamic waitlisted design for evaluating a randomized trial of evidence-based quality improvement of comprehensive women's health care implementation in low-performing VA facilities	2020	Implementation Science Communications	1		59	https://doi.org/10.1186/s43058-020-00038-0	Study Protocol Evidence-based quality improvement Implementation Veterans Women's health	Study setting: USA
Harder, VS; Long, WE; Varni, SE; Samuelson, J; Shaw, JS	Pediatric-informed facilitation of patient-centered medical home transformation	2017	Clinical Pediatrics	56	6	564-570	https://doi.org/10.1177/0009922816669788	Study Adult Child Child Health Services/*organization & administration Diffusion of Innovation Female Humans Male Patient Care Team/organization & administration Patient-Centered Care/*organization & administration Pediatrics/*organization & administration Quality of Health Care/*organization & administration National Committee for Quality Assurance facilitation health care reform patient-centere…	Study setting: USA
Harris, MF; Chan, BC; Daniel, C; Wan, Q; Zwar, N; Davies, GP; *Team-link project team	Development and early experience from an intervention to facilitate teamwork between general practices and allied health providers: the Team-link study	2010	BMC Health Services Research	10	1	104	https://doi.org/10.1186/1472-6963-10-104	Study Team-link Allied Health Personnel/*organization & administration Australia Community Health Services/*organization & administration Cooperative Behavior Family Practice/*organization & administration Humans Interprofessional Relations Nursing/organization & administration Organizational Culture *Patient Care Team Psychological Theory Staff Development/*methods	Study setting: Australia Related articles: Chan BC, Perkins D, Wan Q, et al. Finding common ground? evaluating an intervention to improve teamwork among primary health-care professionals. Int J Quality in Health Care. 2010;22(6):519-524. https://doi.org/10.1093/intqhc/mzq057 Harris MF, Chan BC, Daniel C, et al. Development and early experience from an intervention to facilitate teamwork between g…
Harris, MF; Lloyd, J; Litt, J; van Driel, M; Mazza, D; Russell, G; Smith, J; Del Mar, C; Denney-Wilson, E; Parker, S; Krastev, Y; Jayasinghe, UW; Taylor, R; Zwar, N; Wilson, J; Bolger-Harris, H; Waters, J	Preventive evidence into practice (PEP) study: implementation of guidelines to prevent primary vascular disease in general practice protocol for a cluster randomised controlled trial	2013	Implementation Science	8		8	https://doi.org/10.1186/1748-5908-8-8	Study Protocol PEP Adult Aged Australia Cardiovascular Diseases/*prevention & control Clinical Protocols Cluster Analysis Diffusion of Innovation Evidence-Based Medicine General Practice/*organization & administration Humans Interprofessional Relations Middle Aged Outcome Assessment, Health Care *Practice Guidelines as Topic Risk Reduction Behavior	Study setting: Australia Related articles: Harris MF, Lloyd J, Litt J, et al. Preventive evidence into practice (PEP) study: implementation of guidelines to prevent primary vascular disease in general practice protocol for a cluster randomised controlled trial. Implement Sci. 2013;8:8. https://doi.org/10.1186/1748-5908-8-8 Harris MF, Parker SM, Litt J, et al. Implementing guidelines to routinely …
Harris, MF; Parker, SM; Litt, J; van Driel, M; Russell, G; Mazza, D; Jayasinghe, UW; Del Mar, C; Lloyd, J; Smith, J; Zwar, N; Taylor, R; Powell Davies, G	Implementing guidelines to routinely prevent chronic vascular disease in primary care: the Preventive Evidence into Practice cluster randomised controlled trial	2015	BMJ Open	5	12	e009397	https://doi.org/10.1136/bmjopen-2015-009397	Study PEP Adult Aged Australia Biomarkers Cardiovascular Diseases/etiology/*prevention & control Female *General Practice General Practitioners Humans Life Style Male Medical Audit Middle Aged Nurses Practice Guidelines as Topic Primary Health Care/*methods Risk Assessment Risk Factors Treatment Outcome Urban Population Preventive medicine Primary care chronic disease practice facilitation qualit…	Study setting: Australia_x000D_ Related articles:_x000D_ Harris MF, Lloyd J, Litt J, et al. Preventive evidence into practice (PEP) study: implementation of guidelines to prevent primary vascular disease in general practice protocol for a cluster randomised controlled trial. Implement Sci. 2013;8:8. https://doi.org/10.1186/1748-5908-8-8_x000D_ Harris MF, Parker SM, Litt J, et al. Implementing gui…
Harris, MF; Parker, SM; Litt, J; van Driel, M; Russell, G; Mazza, D; Jayasinghe, UW; Smith, J; Del Mar, C; Lane, R; Denney-Wilson, E	An Australian general practice based strategy to improve chronic disease prevention, and its impact on patient reported outcomes: evaluation of the preventive evidence into practice cluster randomised controlled trial	2017	BMC Health Services Research	17	1	637-017	https://doi.org/10.1186/s12913-017-2586-4	Study PEP Adult Aged Australia Chronic Disease/*prevention & control Cluster Analysis Diet/standards Feedback Female *General Practice Humans Male Middle Aged *Patient Reported Outcome Measures Primary Health Care Retrospective Studies Surveys and Questionnaires Cardiovascular disease Delivery of health care Evidence based medicine Primary health care, Family practice, Primary prevention Quality …	Study setting: Australia_x000D_ Related articles:_x000D_ Harris MF, Lloyd J, Litt J, et al. Preventive evidence into practice (PEP) study: implementation of guidelines to prevent primary vascular disease in general practice protocol for a cluster randomised controlled trial. Implement Sci. 2013;8:8. https://doi.org/10.1186/1748-5908-8-8_x000D_ Harris MF, Parker SM, Litt J, et al. Implementing gui…
Harrison, MB; Graham, ID; van den Hoek, J; Dogherty, EJ; Carley, ME; Angus, V	Guideline adaptation and implementation planning: a prospective observational study	2013	Implementation Science	8		49	https://doi.org/10.1186/1748-5908-8-49	Study Canada Case-Control Studies Delivery of Health Care, Integrated/organization & administration Evidence-Based Medicine Guideline Adherence Health Resources/organization & administration Humans Neoplasms/*therapy Patient Care Planning/organization & administration Pilot Projects Platelet Transfusion/methods *Practice Guidelines as Topic Prospective Studies Stress, Psychological/prevention & c…	Study setting: Canada
Hartmann, CW; Mills, WL; Pimentel, CB; Palmer, JA; Allen, RS; Zhao, S; Wewiorski, NJ; Sullivan, JL; Dillon, K; Clark, V; Berlowitz, DR; Snow, AL	Impact of intervention to improve nursing home resident-staff interactions and engagement	2018	The Gerontologist	58	4	e291-e301	https://doi.org/10.1093/geront/gny039	Study DIRECT Aged Aging/*psychology Female Homes for the Aged/*standards Humans Male Middle Aged Motivation Nursing Homes/*standards Outcome Assessment, Health Care *Patient Participation/methods/psychology Patient-Centered Care/standards *Professional-Patient Relations Quality Improvement *Quality of Life Work Engagement	Study setting: USA Related articles: Hartmann CW, Mills WL, Pimentel CB, et al. Impact of intervention to improve nursing home resident-staff interactions and engagement. Gerontologist. 2018;58(4):e291-e301. https://doi.org/10.1093/geront/gny039 Mills WL, Pimentel CB, Palmer JA, et al. Applying a theory-driven framework to guide quality improvement efforts in nursing homes: the LOCK Model. Geront…
Harvey, G; Llewellyn, S; Maniatopoulos, G; Boyd, A; Procter, R	Facilitating the implementation of clinical technology in healthcare: what role does a national agency play?	2018	BMC Health Services Research	18	1	347-018	https://doi.org/10.1186/s12913-018-3176-9	Study Biomedical Technology/*organization & administration Data Collection England *Health Systems Agencies Humans Inventions/*statistics & numerical data Organizations State Medicine/statistics & numerical data Facilitation Implementation Insulin pump therapy Parihs Technology i-PARIHS	Study setting: England
Harvey, G; McCormack, B; Kitson, A; Lynch, E; Titchen, A	Designing and implementing two facilitation interventions within the 'Facilitating Implementation of Research Evidence (FIRE)' study: a qualitative analysis from an external facilitators' perspective	2018	Implementation Science	13		141	https://doi.org/10.1186/s13012-018-0812-z	Study FIRE Cooperative Behavior Group Processes Health Services Research/*organization & administration Humans Implementation Science Inservice Training Knowledge Mentors Personnel Selection Program Evaluation/*methods Qualitative Research Quality Improvement/organization & administration Retrospective Studies Telecommunications Work Engagement Adaptation Facilitation Fidelity Internal-external f…	Study setting: England, Sweden, Republic of Ireland, Netherlands Related articles: Harvey G, McCormack B, Kitson A, Lynch E, Titchen A. Designing and implementing two facilitation interventions within the 'Facilitating Implementation of Research Evidence (FIRE)' study: a qualitative analysis from an external facilitators' perspective. Implement Sci. 2018;13:141. https://doi.org/10.1186/s13012-018…
Harvey, G; Oliver, K; Humphreys, J; Rothwell, K; Hegarty, J	Improving the identification and management of chronic kidney disease in primary care: lessons from a staged improvement collaborative	2015	International Journal for Quality in Health Care	27	1	2022-10-16	https://doi.org/10.1093/intqhc/mzu097	Study Benchmarking Blood Pressure *Disease Management Guideline Adherence Humans Insurance, Health, Reimbursement Practice Guidelines as Topic Prevalence Primary Health Care/*organization & administration Program Evaluation Quality Improvement/*organization & administration Renal Insufficiency, Chronic/*therapy chronic kidney disease evidence-based guidance implementation improvement collaborativ…	Study setting: England
Hatch, B; Tillotson, C; Huguet, N; Marino, M; Baron, A; Nelson, J; Sumic, A; Cohen, D; E DeVoe, J	Implementation and adoption of a health insurance support tool in the electronic health record: a mixed methods analysis within a randomized trial	2020	BMC Health Services Research	20	1	428	https://doi.org/10.1186/s12913-020-05317-z	Study Community Health Centers/*organization & administration Electronic Health Records/*organization & administration Humans Insurance, Health/*organization & administration Qualitative Research United States Community health centers Electronic health record Health information technology tools Health insurance Hybrid implementation-effectiveness Mixed methods Outreach and enrollment	Study setting: USA_x000D_ Related articles:_x000D_ DeVoe JE, Huguet N, Likumahuwa-Ackman S, et al. Testing health information technology tools to facilitate health insurance support: a protocol for an effectiveness-implementation hybrid randomized trial. Implement Sci. 2015;10:123. https://doi.org/10.1186/s13012-015-0311-4_x000D_ Hatch B, Tillotson C, Huguet N, et al. Implementation and adoption …
Hawkins, EJ; Malte, CA; Gordon, AJ; Williams, EC; Hagedorn, HJ; Drexler, K; Blanchard, BE; Burden, JL; Knoeppel, J; Danner, AN; Lott, A; Liberto, JG; Saxon, AJ	Accessibility to medication for opioid use disorder after interventions to improve prescribing among nonaddiction clinics in the US Veterans Health Care System	2021	JAMA Network Open	4	12	e2137238	https://doi.org/10.1001/jamanetworkopen.2021.37238	Study SCOUTT Initiative Aged Cohort Studies Female Health Services Accessibility/*statistics & numerical data Humans Male Middle Aged Opiate Substitution Treatment/*statistics & numerical data Opioid-Related Disorders/*drug therapy/epidemiology Primary Health Care/organization & administration United States United States Department of Veterans Affairs Veterans/*statistics & numerical data Veteran…	Study setting: USA Related articles: Gordon AJ, Drexler K, Hawkins EJ, et al. Article Commentary: Stepped Care for Opioid Use Disorder Train the Trainer (Scoutt) Initiative: Expanding Access to Medication Treatment for Opioid Use Disorder within Veterans Health Administration Facilities. Substance Abuse. 2020;41(3):275-282. https://doi.org/10.1080/08897077.2020.1787299 Hawkins EJ, Malte CA, Gordo…
Hebert, CA; Hancock, K; McConnell, ES	Implementation of individualized music in long-term care: Application of the PARiHS framework	2018	Journal of Gerontological Nursing	44	8	29-38	https://doi.org/10.3928/00989134-20180626-01	Study Adult Aged Aged, 80 and over Dementia/*nursing Female Geriatric Nursing/*methods Homes for the Aged Humans Long-Term Care/*methods Male Middle Aged Music Therapy/*methods Nursing Homes Person-Centered Psychotherapy/*methods Qualitative Research Tennessee	Study setting: USA
Heidenreich, PA; Sahay, A; Mittman, BS; Oliva, N; Gholami, P; Rumsfeld, JS; Massie, BM	Facilitation of a multihospital community of practice to increase enrollment in the Hospital to Home National Quality Improvement Initiative	2015	Joint Commission Journal on Quality and Patient Safety	41	8	361-369	https://doi.org/10.1016/S1553-7250(15)41047-5	Study Cardiovascular Diseases/*therapy *Communication Continuity of Patient Care/*organization & administration Female *Hospital Administration Humans Male Medication Reconciliation/organization & administration Patient Discharge Patient Education as Topic/organization & administration Quality Improvement/*organization & administration United States United States Department of Veterans Affairs	Study setting: USA
Heinemann, AW; Ehrlich-Jones, L; Connelly, L; Semik, P; Fatone, S	Enhancing quality of prosthetic services with process and outcome information	2017	Prosthetics and Orthotics International	41	2	164-170	https://doi.org/10.1177/0309364616637957	Study Adult Aged Ambulatory Care/*organization & administration Amputees/rehabilitation Artificial Limbs/*statistics & numerical data Cross-Sectional Studies Female Health Services for Persons with Disabilities/*organization & administration Humans Leg Male Middle Aged *Prosthesis Design *Quality Improvement United States Young Adult Orthotics prosthetics rehabilitation	Study setting: USA
Hemler, JR; Hall, JD; Cholan, RA; Crabtree, BF; Damschroder, LJ; Solberg, LI; Ono, SS; Cohen, DJ	Practice facilitator strategies for addressing electronic health record data challenges for quality improvement: EvidenceNOW	2018	Journal of The American Board of Family Medicine	31	3	398-409	https://doi.org/10.3122/jabfm.2018.03.170274	Study EvidenceNow/ESCALATES Electronic Health Records/*organization & administration Primary Health Care/*organization & administration Qualitative Research *Quality Improvement United States Electronic Health Records EvidenceNOW Health Information Technology Practice Facilitation Primary Care Practice Quality Improvement	Study setting: USA Related articles: Balasubramanian BA, Marino M, Cohen DJ, et al. Use of quality improvement strategies among small to medium-size US primary care practices. Ann Fam Med. 2018;16(Suppl 1):S35-S43. https://doi.org/10.1370/afm.2172 Cohen DJ, Balasubramanian BA, Gordon L, et al. A national evaluation of a dissemination and implementation initiative to enhance primary care practice …
Henwood, BF; Siantz, E; Center, K; Bataille, G; Pomerance, E; Clancy, J; Gilmer, TP	Advancing integrated care through practice coaching	2020	International Journal of Integrated Care	20	2		https://doi.org/10.5334/ijic.4737	Study complex care practice facilitation qualitative methods	Study setting: USA
Hill, JN; Guihan, M; Hogan, TP; Smith, BM; LaVela, SL; Weaver, FM; Anaya, HD; Evans, CT	Use of the PARIHS framework for retrospective and prospective implementation evaluations	2017	Worldviews on Evidence-Based Nursing	14	2	99-107	https://doi.org/10.1111/wvn.12211	Study Humans Program Development/methods Program Evaluation/*methods Qualitative Research *Quality Improvement Research Design/*standards Parihs evaluation implementation science theoretical framework translation	Study setting: USA
Hill, JN; Smith, BM; Evans, CT; Anaya, H; Goldstein, B; LaVela, SL	Implementing a declination form programme to improve influenza vaccine uptake by staff in Department of Veterans Affairs spinal cord injury centres: a pilot study	2015	The Journal of Hospital Infection	91	2	158-165	https://doi.org/10.1016/j.jhin.2015.05.015	Study Behavior Therapy Cross Infection/*prevention & control Disease Transmission, Infectious/*prevention & control Female *Health Personnel Hospitals, Veterans Humans Influenza Vaccines/*administration & dosage Influenza, Human/*prevention & control Interviews as Topic Male Middle Aged Patient Acceptance of Health Care Pilot Projects Spinal Cord Injuries/therapy Vaccination/*statistics & numeric…	Study setting: USA
Hockley, J	A practice development initiative supporting care home staff deliver high quality end-of-life care	2016	International Journal of Palliative Nursing	22	10	474-481	https://doi.org/10.12968/ijpn.2016.22.10.474	Study Aged Aged, 80 and over Humans Nursing Homes/*standards *Quality of Health Care State Medicine Terminal Care/*standards United Kingdom End-of-life care Facilitation Gold Standards Framework for Care Homes Long term care Practice development	Study setting: UK Related articles: Hockley J. A practice development initiative supporting care home staff deliver high quality end-of-life care. Int J Palliat Nurs. 2016;22(10):474-481. https://doi.org/10.12968/ijpn.2016.22.10.474 Hockley J, Watson J, Oxenham D, Murray SA. The integrated implementation of two end-of-life care tools in nursing care homes in the UK: an in-depth evaluation. Pallia…
Hockley, J; Watson, J; Oxenham, D; Murray, SA	The integrated implementation of two end-of-life care tools in nursing care homes in the UK: an in-depth evaluation	2010	Palliative Medicine	24	8	828-838	https://doi.org/10.1177/0269216310373162	Study Aged Aged, 80 and over Attitude of Health Personnel Homes for the Aged/*standards Hospitalization/statistics & numerical data Humans Length of Stay/statistics & numerical data Nursing Homes/*standards Professional Practice/statistics & numerical data *Quality Assurance, Health Care Resuscitation Orders Retrospective Studies Scotland Terminal Care/*standards Workforce	Study setting: UK_x000D_ Related articles_x000D_ Hockley J. A practice development initiative supporting care home staff deliver high quality end-of-life care. Int J Palliat Nurs. 2016;22(10):474-481. https://doi.org/10.12968/ijpn.2016.22.10.474_x000D_ Hockley J, Watson J, Oxenham D, Murray SA. The integrated implementation of two end-of-life care tools in nursing care homes in the UK: an in-dept…
Hogg, W; Baskerville, N; Nykiforuk, C; Mallen, D	Improved preventive care in family practices with outreach facilitation: understanding success and failure	2002	Journal of Health Services Research and Policy	7	4	195-201	https://doi.org/10.1258/135581902320432714	Study Attitude of Health Personnel Canada *Community-Institutional Relations *Consultants Family Practice/*standards Humans Interprofessional Relations Interviews as Topic *Mentors Organizational Case Studies Organizational Innovation Preventive Health Services/*standards Total Quality Management/*methods	Study setting: Canada
Hogg, W; Lemelin, J; Graham, ID; Grimshaw, J; Martin, C; Moore, L; Soto, E; O'Rourke, K	Improving prevention in primary care: evaluating the effectiveness of outreach facilitation	2008	Family Practice	25	1	40-48	https://doi.org/10.1093/fampra/cmm070	Study *Community-Institutional Relations Double-Blind Method Fee-for-Service Plans Female Humans Male Ontario Physicians, Family *Preventive Health Services *Primary Health Care Program Evaluation	Study setting: Canada
Hogg, W; Lemelin, J; Moroz, I; Soto, E; Russell, G	Improving prevention in primary care: evaluating the sustainability of outreach facilitation	2008	Canadian Family Physician	54	5	712-720		Study Family Practice/standards *Health Promotion Humans Ontario Outcome Assessment, Health Care Preventive Health Services/*standards/statistics & numerical data Primary Health Care/*standards Program Evaluation Quality Assurance, Health Care	Study setting: Canada
Hogue, A; Dauber, S; Bobek, M; Jensen-Doss, A; Henderson, CE	Measurement training and feedback system for implementation of family-based services for adolescent substance use: protocol for a cluster randomized trial of two implementation strategies	2019	Implementation Science	14		25	https://doi.org/10.1186/s13012-019-0874-6	Study Protocol Adolescent Ambulatory Care/organization & administration/standards Clinical Trials as Topic Cluster Analysis Delivery of Health Care/organization & administration/standards Family Therapy/education/*methods Feedback Health Personnel/education Humans Implementation Science Inservice Training Multicenter Studies as Topic Psychotherapy/education/standards Quality Improvement Sample Si…	Study setting: USA
Holtrop, JS; Baumann, J; Arnold, AK; Torres, T	Nurses as practice change facilitators for healthy behaviors	2008	Journal of Nursing Care Quality	23	2	123-131	https://doi.org/10.1097/01.NCQ.0000313761.79396.37	Study Clinical Protocols *Health Behavior Health Promotion/*organization & administration Helping Behavior Humans Models, Nursing Nurse Practitioners/*organization & administration/psychology *Nurse's Role/psychology Nurse-Patient Relations Nursing Assessment/organization & administration Nursing Audit Nursing Evaluation Research Outcome and Process Assessment, Health Care/organization & administ…	Study setting: USA
Houle, SK; Charrois, TL; Faruquee, CF; Tsuyuki, RT; Rosenthal, MM	A randomized controlled study of practice facilitation to improve the provision of medication management services in Alberta community pharmacies	2017	Research in Social & Administrative Pharmacy	13	2	339-348	https://doi.org/10.1016/j.sapharm.2016.02.013	Study Alberta Community Pharmacy Services/*organization & administration Female Humans Male Medication Therapy Management/*organization & administration Patient Care/*methods Pharmacists/*organization & administration Professional Role Workflow Facilitation Knowledge translation Medication therapy management Pharmacy	Study setting: Canada
Howard, R; Delaney, L; Kilbourne, AM; Kidwell, KM; Smith, S; Englesbe, M; Dimick, J; Telem, D	Development and implementation of preoperative optimization for high-risk patients with abdominal wall hernia	2021	JAMA Network Open	4	5	e216836	https://doi.org/10.1001/jamanetworkopen.2021.6836	Study Adult Aged Clinical Competence Feasibility Studies Female Guideline Adherence Hernia, Ventral/*surgery Herniorrhaphy/adverse effects Humans Male Middle Aged Motivation Obesity, Morbid/complications Patient Education as Topic Pilot Projects Postoperative Complications/prevention & control Practice Guidelines as Topic Preoperative Care/methods/*standards *Quality Improvement Referral and Cons…	Study setting: USA
Huffstetler, AN; Kuzel, AJ; Sabo, RT; Richards, A; Brooks, EM; Lail Kashiri, P; Villalobos, G; Arias, AJ; Svikis, D; Bortz, BA; Edwards, A; Epling, J; Cohen, DJ; Parchman, ML; Winter, J; Wessler, P; Yu, TJ; Krist, AH	Practice facilitation to promote evidence-based screening and management of unhealthy alcohol use in primary care: a practice-level randomized controlled trial	2020	BMC Family Practice	21		93	https://doi.org/10.1186/s12875-020-01147-4	Study Adult *Alcohol-Related Disorders/etiology/prevention & control *Alcoholism/complications/diagnosis/drug therapy/psychology Counseling/*organization & administration Evidence-Based Practice/methods Female Health Risk Behaviors Humans Male Mass Screening/*organization & administration Medication Therapy Management/*organization & administration Physician's Role Physicians, Family *Preventive …	Study setting: USA
Huguet, N; Hatch, B; Sumic, A; Tillotson, C; Hicks, E; Nelson, J; DeVoe, JE	Implementation of health insurance support tools in community health centers	2018	Journal of The American Board of Family Medicine	31	3	410-416	https://doi.org/10.3122/jabfm.2018.03.170263	Study Community Health Centers/economics/*organization & administration *Implementation Science Insurance, Health/*economics Medical Informatics/*organization & administration Patient Protection and Affordable Care Act/economics Primary Health Care/economics/organization & administration Qualitative Research United States Community Health Centers Health Insurance Implementation Science Medical In…	Study setting: USA Related articles: DeVoe JE, Huguet N, Likumahuwa-Ackman S, et al. Testing health information technology tools to facilitate health insurance support: a protocol for an effectiveness-implementation hybrid randomized trial. Implement Sci. 2015;10:123. https://doi.org/10.1186/s13012-015-0311-4 Hatch B, Tillotson C, Huguet N, et al. Implementation and adoption of a health insurance…
Hulscher, ME; Van Drenth, BB; Van der Wouden, JC; Mokkink, HG; Van Weel, C; Grol, RP	Changing preventive practice: a controlled trial on the effects of outreach visits to organise prevention of cardiovascular disease	1997	Quality in Health Care	6	1	19-24	http://dx.doi.org/10.1136/qshc.6.1.19	Study Protocol Cardiovascular Diseases/*prevention & control Community Health Nursing/*standards Feedback Humans Netherlands Nursing Administration Research Outcome Assessment, Health Care *Practice Guidelines as Topic Preventive Health Services/*standards	Study setting: Netherlands
Hundt, NE; Yusuf, ZI; Amspoker, AB; Nagamoto, HT; Kim, B; Boykin, DM; Smith, TL	Improving the transition of patients with mental health disorders back to primary care: a protocol for a partnered, mixed-methods, stepped-wedge implementation trial	2021	Contemporary Clinical Trials	105		106398	https://doi.org/10.1016/j.cct.2021.106398	Study Protocol Humans *Mental Disorders/therapy Mental Health *Mental Health Services Primary Health Care	Study setting: USA
Irgang, L; Holmen, M; Gama, F; Svedberg, P	Facilitation activities for change response: a qualitative study on infection prevention and control professionals during a pandemic in Brazil	2021	Journal of Health Organization and Management	35	7	886-903	https://doi.org/10.1108/JHOM-12-2020-0506	Study Facilitation activities Change response Implementation of changes Evidence-based interventions COVID-19 pandemic Infection prevention and control professionals	Study setting: Brazil
Iverson, KM; Dichter, ME; Stolzmann, K; Adjognon, OL; Lew, RA; Bruce, LE; Gerber, MR; Portnoy, GA; Miller, CJ	Assessing the Veterans Health Administration's response to intimate partner violence among women: protocol for a randomized hybrid type 2 implementation-effectiveness trial	2020	Implementation Science	15		29	https://doi.org/10.1186/s13012-020-0969-0	Study Protocol Health Education/*organization & administration Health Personnel/*education Humans Intimate Partner Violence/*prevention & control Mass Screening/*organization & administration Primary Health Care/*organization & administration Research Design United States United States Department of Veterans Affairs Women's Health Intimate partner violence Primary care Screening Stepped wedge Wom…	Study setting: USA
Jacavone, JB; Daniels, RD; Tyner, I	CNS facilitation of a cardiac surgery clinical pathway program	1999	Clinical Nurse Specialist CNS	13	3	126-132		Study Aged Coronary Artery Bypass/adverse effects/economics/*nursing Critical Pathways/economics/*organization & administration Female Hospital Charges/statistics & numerical data Humans Length of Stay/statistics & numerical data Male Nurse Clinicians/*organization & administration Patient Care Team/organization & administration Perioperative Nursing/*organization & administration Practice Guidel…	Study setting: USA
Jaén, CR; Crabtree, BF; Palmer, RF; Ferrer, RL; Nutting, PA; Miller, WL; Stewart, EE; Wood, R; Davila, M; Stange, KC	Methods for evaluating practice change toward a patient-centered medical home	2010	Annals of Family Medicine	8	Suppl 1	S9-S20	https://doi.org/10.1370/afm.1108	Study NDP-PCMH Analysis of Variance Attitude of Health Personnel Factor Analysis, Statistical Health Services Research/economics/methods Humans Models, Organizational *Organizational Innovation Outcome and Process Assessment, Health Care/economics/methods Patient-Centered Care/methods/*standards/trends Program Development/economics/methods Quality Assurance, Health Care/methods Randomized Control…	Study setting: USA_x000D_ Related articles:_x000D_ Chase SM, Crabtree BF, Stewart EE, et al. Coaching strategies for enhancing practice transformation. Fam Pract. 2015;32(1):75-81. https://doi.org/10.1093/fampra/cmu062_x000D_ Crabtree BF, Nutting PA, Miller WL, Stange KC, Stewart EE, Jaén CR. Summary of the National Demonstration Project and recommendations for the patient-centered medical home. …
Jaén, CR; Ferrer, RL; Miller, WL; Palmer, RF; Wood, R; Davila, M; Stewart, EE; Crabtree, BF; Nutting, PA; Stange, KC	Patient outcomes at 26 months in the patient-centered medical home National Demonstration Project	2010	Annals of Family Medicine	8	Suppl 1	S57-S67	https://doi.org/10.1370/afm.1121	Study NDP-PCMH Evidence-Based Practice Family Practice/*organization & administration/standards/trends Female Humans Male Middle Aged Models, Organizational Organizational Innovation Outcome and Process Assessment, Health Care *Patient Satisfaction Patient-Centered Care/*organization & administration/standards/trends Randomized Controlled Trials as Topic United States	Study setting: USA_x000D_ Related articles:_x000D_ Chase SM, Crabtree BF, Stewart EE, et al. Coaching strategies for enhancing practice transformation. Fam Pract. 2015;32(1):75-81. https://doi.org/10.1093/fampra/cmu062_x000D_ Crabtree BF, Nutting PA, Miller WL, Stange KC, Stewart EE, Jaén CR. Summary of the National Demonstration Project and recommendations for the patient-centered medical home. …
Janes, N; Fox, M; Lowe, M; McGilton, K; Schindel-Martin, L	Facilitating best practice in aged care: exploring influential factors through critical incident technique	2009	International Journal of Older People Nursing	4	3	166-176	https://doi.org/10.1111/j.1748-3743.2009.00169.x	Study	Study setting: Canada
Johnson, KE; Coleman, K; Phillips, KE; Austin, BT; Daniel, DM; Ridpath, J; Schaefer, J; Wagner, EH	Development of a facilitation curriculum to support primary care transformation: the coach medical home" curriculum"	2014	Medical Care	52	11 Suppl 4	S26-32	https://doi.org/10.1097/MLR.0000000000000240	Study *Curriculum Evidence-Based Practice Health Services Research Humans Leadership Patient-Centered Care/*organization & administration Practice Management, Medical/*trends Primary Health Care/*organization & administration Program Development/*methods Quality Improvement *Staff Development	Study setting: USA
Johnson, S; Ostaszkiewicz, J; O'Connell, B	Moving beyond resistance to restraint minimization: a case study of change management in aged care	2009	Worldviews on Evidence-Based Nursing	6	4	210-218	https://doi.org/10.1111/j.1741-6787.2009.00162.x	Study *Curriculum Evidence-Based Practice Health Services Research Humans Leadership Patient-Centered Care/*organization & administration Practice Management, Medical/*trends Primary Health Care/*organization & administration Program Development/*methods Quality Improvement *Staff Development	Study setting: Australia
Jonas, DE; Barclay, C; Grammer, D; Weathington, C; Birken, SA; DeWalt, DA; Shoenbill, KA; Boynton, MH; Mackey, M; Riley, S; Cykert, S	The STUN (STop UNhealthy) Alcohol Use Now trial: study protocol for an adaptive randomized trial on dissemination and implementation of screening and management of unhealthy alcohol use in primary care	2021	Trials	22	1	810-021	https://doi.org/10.1186/s13063-021-05641-7	Study Protocol STUN Adult *Alcohol Drinking/adverse effects/therapy Counseling Humans Mass Screening *Primary Health Care Quality Improvement Randomized Controlled Trials as Topic Alcohol Embedded telehealth Implementation science Practice facilitation Primary care Screening Unhealthy alcohol use	Study setting: USA
Jukema, JS; Harps-Timmerman, A; Stoopendaal, A; Smits, CH	A care improvement program acting as a powerful learning environment to support nursing students learning facilitation competencies	2015	Nurse Education In Practice	15	6	457-462	https://doi.org/10.1016/j.nepr.2015.04.006	Study Attitude of Health Personnel Clinical Competence Curriculum Education, Nursing, Baccalaureate/*methods Evidence-Based Nursing Humans Leadership Netherlands Nursing Education Research *Problem-Based Learning *Quality Improvement *Students, Nursing Facilitator Learning environment Quality improvement	Study setting: Netherlands
Kauth, MR; Adler, G; McCandless, SJ; Leopolous, WS	Embedding new clinical practices: the role of facilitation in enhancing web-based training for mental health providers	2017	Journal of Mental Health Training, Education and Practice	12	1	24-32	https://doi.org/10.1108/JMHTEP-01-2016-0001	Study	Study setting: USA
Kauth, MR; Sullivan, G; Blevins, D; Cully, JA; Landes, RD; Said, Q; Teasdale, TA	Employing external facilitation to implement cognitive behavioral therapy in VA clinics: a pilot study	2010	Implementation Science	5		75	https://doi.org/10.1186/1748-5908-5-75	Study Randomized controlled trial Quality improvement Depression Prevention	Study setting: USA
Kilbourne, AM; Abraham, KM; Goodrich, DE; Bowersox, NW; Almirall, D; Lai, Z; Nord, KM	Cluster randomized adaptive implementation trial comparing a standard versus enhanced implementation intervention to improve uptake of an effective re-engagement program for patients with serious mental illness	2013	Implementation Science	8		136	https://doi.org/10.1186/1748-5908-8-136	Study Protocol Re-engage SMI Cluster Analysis Comparative Effectiveness Research *Diffusion of Innovation Humans Longitudinal Studies Mental Disorders/*therapy Patient Dropouts *Program Development Severity of Illness Index United States United States Department of Veterans Affairs Veterans/psychology	Study setting: USA Related articles: Goodrich DE, Bowersox NW, Abraham KM, et al. Leading from the middle: replication of a re-engagement program for veterans with mental disorders lost to follow-up care. Depress Res Treat. 2012;2012:325249. https://doi.org/10.1155/2012/325249 Kilbourne AM, Abraham KM, Goodrich DE, et al. Cluster randomized adaptive implementation trial comparing a standard versu…
Kilbourne, AM; Almirall, D; Eisenberg, D; Waxmonsky, J; Goodrich, DE; Fortney, JC; Kirchner, JE; Solberg, LI; Main, D; Bauer, MS; Kyle, J; Murphy, SA; Nord, KM; Thomas, MR	Protocol: Adaptive Implementation of Effective Programs Trial (ADEPT): cluster randomized SMART trial comparing a standard versus enhanced implementation strategy to improve outcomes of a mood disorders program	2014	Implementation Science	9		132	https://doi.org/10.1186/s13012-014-0132-x	Study Protocol ADEPT Community Mental Health Services/methods/organization & administration/standards Evidence-Based Medicine Humans Mood Disorders/*therapy Patient Outcome Assessment Program Development Quality Improvement/*organization & administration	Study setting: USA Related articles: Eisman AB, Hutton DW, Prosser LA, Smith SN, Kilbourne AM. Cost-effectiveness of the Adaptive Implementation of Effective Programs Trial (ADEPT): approaches to adopting implementation strategies. Implement Sci. 2020;15:109. https://doi.org/10.1186/s13012-020-01069-w Kilbourne AM, Almirall D, Eisenberg D, et al. Protocol: Adaptive Implementation of Effective Pro…
Kilbourne, AM; Almirall, D; Goodrich, DE; Lai, Z; Abraham, KM; Nord, KM; Bowersox, NW	Enhancing outreach for persons with serious mental illness: 12-month results from a cluster randomized trial of an adaptive implementation strategy	2014	Implementation Science	9		163	https://doi.org/10.1186/s13012-014-0163-3	Study Re-engage SMI Ambulatory Care/*organization & administration Cluster Analysis Community Mental Health Services/organization & administration Evidence-Based Medicine/*organization & administration Health Plan Implementation/*organization & administration Humans Mental Disorders/*rehabilitation Outcome Assessment, Health Care United States United States Department of Veterans Affairs/*organiz…	Study setting: USA Related articles: Goodrich DE, Bowersox NW, Abraham KM, et al. Leading from the middle: replication of a re-engagement program for veterans with mental disorders lost to follow-up care. Depress Res Treat. 2012;2012:325249. https://doi.org/10.1155/2012/325249 Kilbourne AM, Abraham KM, Goodrich DE, et al. Cluster randomized adaptive implementation trial comparing a standard versu…
Kilbourne, AM; Goodrich, DE; Lai, Z; Almirall, D; Nord, KM; Bowersox, NW; Abraham, KM	Reengaging veterans with serious mental illness into care: preliminary results from a national randomized trial	2015	Psychiatric Services	66		90-93	https://doi.org/10.1176/appi.ps.201300497	Study Re-engage SMI Adult Humans Mental Disorders/*rehabilitation Mental Health Services/*organization & administration Patient Dropouts/*statistics & numerical data Program Development Program Evaluation United States United States Department of Veterans Affairs/organization & administration Veterans/*statistics & numerical data *Veterans Health	Study setting: USA Related articles: Goodrich DE, Bowersox NW, Abraham KM, et al. Leading from the middle: replication of a re-engagement program for veterans with mental disorders lost to follow-up care. Depress Res Treat. 2012;2012:325249. https://doi.org/10.1155/2012/325249 Kilbourne AM, Abraham KM, Goodrich DE, et al. Cluster randomized adaptive implementation trial comparing a standard versu…
Kilbourne, AM; Goodrich, DE; Nord, KM; Van Poppelen, C; Kyle, J; Bauer, MS; Waxmonsky, JA; Lai, Z; Kim, HM; Eisenberg, D; Thomas, MR	Long-term clinical outcomes from a randomized controlled trial of two implementation strategies to promote collaborative care attendance in community practices	2015	Administration and Policy In Mental Health	42	5	642-653	https://doi.org/10.1007/s10488-014-0598-5	Study ROCC Adult Bipolar Disorder/psychology/*therapy *Community Mental Health Services *Cooperative Behavior Depression/psychology Female Health Services Research Humans Male Middle Aged *Patient Care Management Patient Care Planning Quality of Life *Self Care	Study setting: USA Related articles: Kilbourne AM, Goodrich DE, Nord KM, et al. Long-term clinical outcomes from a randomized controlled trial of two implementation strategies to promote collaborative care attendance in community practices. Adm Policy Ment Health. 2015;42(5):642-653. https://doi.org/10.1007/s10488-014-0598-5 Kilbourne AM, Neumann MS, Waxmonsky J, et al. Public-academic partnershi…
Kim, E; Kang, H; Kim, N	Effects of nutritional intervention in long-term care in Korea	2017	Journal of Gerontological Nursing	43	2	55-64	https://doi.org/10.3928/00989134-20161109-06	Study Aged Case-Control Studies *Dietetics Energy Intake Female Humans Long-Term Care Male *Nursing Homes Republic of Korea	Study setting: Korea
Kinley, J; Preston, N; Froggatt, K	Facilitation of an end-of-life care programme into practice within UK nursing care homes: a mixed-methods study	2018	International Journal of Nursing Studies	82		2022-01-10	https://doi.org/10.1016/j.ijnurstu.2018.02.004	Study Nursing Homes/*organization & administration Program Development Terminal Care/*organization & administration United Kingdom Cultural change End-of-life care Facilitation Gold Standards Framework in Care Homes Implementation Long-term care Mixed methods	Study setting: England
Kinley, J; Stone, L; Dewey, M; Levy, J; Stewart, R; McCrone, P; Sykes, N; Hansford, P; Begum, A; Hockley, J	The effect of using high facilitation when implementing the Gold Standards Framework in Care Homes programme: a cluster randomised controlled trial	2014	Palliative Medicine	28	9	1099-1109	https://doi.org/10.1177/0269216314539785	Study Critical Pathways/organization & administration England Humans Nursing Homes/*organization & administration Quality of Health Care/*organization & administration/standards Terminal Care/*organization & administration/standards Gold Standards Framework in Care Homes cluster randomised controlled trial end-of-life care facilitation nursing homes	Study setting: UK
Kirchner, JE; Ritchie, MJ; Pitcock, JA; Parker, LE; Curran, GM; Fortney, JC	Outcomes of a partnered facilitation strategy to implement primary care-mental health	2014	Journal of General Internal Medicine	29	4	904-912	https://doi.org/10.1007/s11606-014-3027-2	Study Blended Facilitation Community Mental Health Services/*organization & administration Delivery of Health Care, Integrated/organization & administration Evidence-Based Medicine/organization & administration Health Care Reform/organization & administration Health Plan Implementation/*organization & administration Health Policy Humans Outcome and Process Assessment, Health Care/methods Primary …	Study setting: USA Related articles: Kirchner JE, Ritchie MJ, Pitcock JA, Parker LE, Curran GM, Fortney JC. Outcomes of a partnered facilitation strategy to implement primary care-mental health. J Gen Intern Med. 2014;29(4):904-912. https://doi.org/10.1007/s11606-014-3027-2 Ritchie MJ, Kirchner JE, Townsend JC, Pitcock JA, Dollar KM, Liu CF. Time and organizational cost for facilitating implement…
Kislov, R; Humphreys, J; Harvey, G	How do managerial techniques evolve over time? the distortion of facilitation" in healthcare service improvement"	2017	Public Management Review	19	8	1165-1183	https://doi.org/10.1080/14719037.2016.1266022	Study Facilitation service improvement context distortion healthcare	Study setting: UK
Kitson, AL; Schultz, TJ; Long, L; Shanks, A; Wiechula, R; Chapman, I; Soenen, S	The prevention and reduction of weight loss in an acute tertiary care setting: protocol for a pragmatic stepped wedge randomised cluster trial (the PRoWL project)	2013	BMC Health Services Research	13		299	https://doi.org/10.1186/1472-6963-13-299	Study Protocol *Clinical Protocols Cluster Analysis Humans Malnutrition/*prevention & control Outcome Assessment, Health Care Preventive Medicine South Australia *Tertiary Care Centers Weight Loss/*physiology	Study setting: Australia
Kläusler-Troxler, M; Petry, H; Lanter, R; Naef, R	Implementing family systems nursing through a participatory, circular knowledge-to-action research approach in women's health	2019	International Practice Development Journal	9	2	2022-01-15	https://doi.org/10.19043/ipdj.92.005	Study Women's Health Family Nursing Family Centered Care Acute Care Hospitals Organizational Culture Nursing Knowledge Nursing Practice, Theory-Based Health Care Delivery, Integrated Human Health Services Research Action Research Family Systems Theory Program Implementation Professional-Family Relations Neonatal Nursing Nurses -- Education Personnel, Health Facility Interprofessional Relations Co…	Study setting: Switzerland
Kotecha, J; Han, H; Green, M; Russell, G; Martin, MI; Birtwhistle, R	The role of the practice facilitators in Ontario primary healthcare quality improvement	2015	BMC Family Practice	16	1	1-8 8p	https://doi.org/10.1186/s12875-015-0298-6	Study Attitude of Health Personnel Cooperative Behavior Delivery of Health Care/*organization & administration Humans Ontario Patient Care Team/*organization & administration Primary Health Care/*organization & administration/standards *Professional Role Qualitative Research Quality Improvement/*organization & administration	Study setting: Canada
Kristensen, HK; Borg, T; Hounsgaard, L	Facilitation of research-based evidence within occupational therapy in stroke rehabilitation	2011	British Journal Of Occupational Therapy	74	10	473-483 11p	https://doi.org/10.4276/030802211X13182481841949	Study Knowledge translation,clinical reasoning,occupational therapy	Study setting: Denmark
Kwan, BM; Rementer, J; Richie, N; Nederveld, AL; Phimphasone-Brady, P; Sajatovic, M; Nease, DE, Jr.; Waxmonsky, JA	Adapting diabetes shared medical appointments to fit context for practice-based research (PBR)	2020	Journal of The American Board of Family Medicine	33	5	716-727	https://doi.org/10.3122/jabfm.2020.05.200049	Study *Clinical Trials as Topic/organization & administration *Diabetes Mellitus/therapy Humans *Primary Health Care/organization & administration *Shared Medical Appointments/organization & administration Comparative Effectiveness Research Diabetes Mellitus Evidence-Based Medicine Implementation Science Mental Health Motivation Patient Care Team Practice-Based Research Primary Health Care Shared…	Study setting: USA
Kwan-Gett, TS; Albertson, EM; Banks, J; Revere, D; Rogers, M; Baseman, J; Andris, L; Conrad, D	Mixed-methods evaluation of the Washington State Practice Transformation Support Hub	2021	Journal of Public Health Management and Practice : JPHMP	27	5	484-491	https://doi.org/10.1097/PHH.0000000000001221	Study Humans *Primary Health Care Program Evaluation Washington	Study setting: USA
Laferriere, D; Liddy, C; Nash, K; Hogg, W	Navigating change: how outreach facilitators can help clinicians improve patient outcomes	2012	Journal of The American Board of Family Medicine	25	2	232-237	https://doi.org/10.3122/jabfm.2012.02.110192	Study IDOCC Antihypertensive Agents/administration & dosage Aspirin/administration & dosage Cardiovascular Diseases/*therapy *Community-Institutional Relations Cooperative Behavior Delivery of Health Care/*organization & administration Diabetes Mellitus, Type 2/therapy Electronic Health Records Glycated Hemoglobin Guideline Adherence Humans Hypertension/drug therapy Interdisciplinary Communicatio…	Study setting: Canada Related articles: Armstrong CD, Taljaard M, Hogg W, Mark AE, Liddy C. Practice facilitation for improving cardiovascular care: secondary evaluation of a stepped wedge cluster randomized controlled trial using population-based administrative data. Trials. 2016;17:434. https://doi.org/10.1186/s13063-016-1547-2 Laferriere D, Liddy C, Nash K, Hogg W. Navigating change: how outre…
Laycock, A; Harvey, G; Percival, N; Cunningham, F; Bailie, J; Matthews, V; Copley, K; Patel, L; Bailie, R	Application of the i-PARIHS framework for enhancing understanding of interactive dissemination to achieve wide-scale improvement in Indigenous primary healthcare	2018	Health Research Policy and Systems	16		117	https://doi.org/10.1186/s12961-018-0392-z	Study ESP Attitude Australia *Community-Based Participatory Research Delivery of Health Care Feedback Health Facilities *Health Services Research *Health Services, Indigenous Humans *Information Dissemination Internet Motivation *Native Hawaiian or Other Pacific Islander *Primary Health Care Quality Improvement Stakeholder Participation Surveys and Questionnaires *Translational Research, Biomedic…	Study setting: Australia Related articles: Laycock A, Harvey G, Percival N, et al. Application of the i-PARIHS framework for enhancing understanding of interactive dissemination to achieve wide-scale improvement in Indigenous primary healthcare. Health Res Policy Syst. 2018;16:117. https://doi.org/10.1186/s12961-018-0392-z Laycock AF, Bailie J, Percival NA, et al. Wide-scale continuous quality im…
Laycock, AF; Bailie, J; Percival, NA; Matthews, V; Cunningham, FC; Harvey, G; Copley, K; Patel, L; Bailie, R	Wide-scale continuous quality improvement: a study of stakeholders' use of quality of care reports at various system levels, and factors mediating use	2019	Frontiers in Public Health	6		378	https://doi.org/10.3389/fpubh.2018.00378	Study ESP Indigenous continuous quality improvement dissemination evidence use integrated knowledge translation participatory research primary health care quality of care	Study setting: Australia_x000D_ Related articles:_x000D_ Laycock A, Harvey G, Percival N, et al. Application of the i-PARIHS framework for enhancing understanding of interactive dissemination to achieve wide-scale improvement in Indigenous primary healthcare. Health Res Policy Syst. 2018;16:117. https://doi.org/10.1186/s12961-018-0392-z_x000D_ Laycock AF, Bailie J, Percival NA, et al. Wide-scale …
Lemelin, J; Hogg, W; Baskerville, N	Evidence to action: a tailored multifaceted approach to changing family physician practice patterns and improving preventive care	2001	CMAJ : Canadian Medical Association Journal	164	6	757-763		Study Family Practice/*trends Forecasting Humans Inservice Training/trends Nurse Clinicians/trends Ontario Practice Patterns, Physicians'/*trends Preventive Health Services/*trends Primary Health Care/trends Treatment Outcome	Study setting: Canada_x000D_ Related articles:_x000D_ Baskerville NB, Hogg W, Lemelin J. Process evaluation of a tailored multifaceted approach to changing family physician practice patterns improving preventive care. J Fam Pract. 2001;50(3):241. https://doi.oeg/jfp_0301_02410_x000D_ Lemelin J, Hogg W, Baskerville N. Evidence to action: a tailored multifaceted approach to changing family physicia…
Leonard, C; Lawrence, E; McCreight, M; Lippmann, B; Kelley, L; Mayberry, A; Ladebue, A; Gilmartin, H; Cote, MJ; Jones, J; Rabin, BA; Ho, PM; Burke, R	Implementation and dissemination of a transition of care program for rural veterans: a controlled before and after study	2017	Implementation Science	12		123	https://doi.org/10.1186/s13012-017-0653-1	Study Protocol Health Plan Implementation/*methods *Home Care Services Humans *Rural Population United States United States Department of Veterans Affairs *Veterans Adaptation Dissemination Implementation Prism Rural health Transitions of care Veterans	Study setting: USA
Lessard, S; Bareil, C; Lalonde, L; Duhamel, F; Hudon, E; Goudreau, J; Levesque, L	External facilitators and interprofessional facilitation teams: a qualitative study of their roles in supporting practice change	2016	Implementation Science	11		97	https://doi.org/10.1186/s13012-016-0458-7	Study Focus Groups *Health Personnel Health Plan Implementation/methods Humans *Interprofessional Relations *Organizational Innovation *Patient Care Team *Professional Role Qualitative Research Change agent Change implementation Dynamics Facilitation Facilitation team Roles	Study setting: Canada
Lew, RA; Miller, CJ; Kim, B; Wu, H; Stolzmann, K; Bauer, MS	A method to reduce imbalance for site-level randomized stepped wedge implementation trial designs	2019	Implementation Science	14		46	https://doi.org/10.1186/s13012-019-0893-3	Study BHIP Evidence-Based Medicine Hospitals, Veterans/*organization & administration Humans Mental Disorders/*therapy Program Development Quality Improvement *Research Design United States United States Department of Veterans Affairs Imbalance Nested control trails Stepped wedge	Study setting: USA Related articles: Bauer MS, Miller C, Kim B, et al. Partnering with health system operations leadership to develop a controlled implementation trial. Implement Sci. 2016;11:22. https://doi.org/10.1186/s13012-016-0385-7 Bauer MS, Miller CJ, Kim B, et al. Effectiveness of implementing a collaborative chronic care model for clinician teams on patient outcomes and health status in …
Liddy, C; Hogg, W; Russell, G; Wells, G; Armstrong, CD; Akbari, A; Dahrouge, S; Taljaard, M; Mayo-Bruinsma, L; Singh, J; Cornett, A	Improved delivery of cardiovascular care (IDOCC) through outreach facilitation: study protocol and implementation details of a cluster randomized controlled trial in primary care	2011	Implementation Science	6		110	https://doi.org/10.1186/1748-5908-6-110	Study Protocol IDOCC Cardiovascular Diseases/*therapy Cluster Analysis Delivery of Health Care/*standards Evidence-Based Practice Humans Models, Organizational Ontario Outcome Assessment, Health Care Patient Selection Practice Patterns, Physicians' *Primary Health Care Quality Control Quality of Health Care Regression Analysis Risk Factors	Study setting: Canada Related articles: Armstrong CD, Taljaard M, Hogg W, Mark AE, Liddy C. Practice facilitation for improving cardiovascular care: secondary evaluation of a stepped wedge cluster randomized controlled trial using population-based administrative data. Trials. 2016;17:434. https://doi.org/10.1186/s13063-016-1547-2 Laferriere D, Liddy C, Nash K, Hogg W. Navigating change: how outre…
Liddy, C; Hogg, W; Singh, J; Taljaard, M; Russell, G; Deri Armstrong, C; Akbari, A; Dahrouge, S; Grimshaw, JM	A real-world stepped wedge cluster randomized trial of practice facilitation to improve cardiovascular care	2015	Implementation Science	10		150	https://doi.org/10.1186/s13012-015-0341-y	Study IDOCC Adult Aged Aged, 80 and over Cardiovascular Diseases/*therapy Evidence-Based Medicine Female Guideline Adherence Humans Male Middle Aged Ontario Practice Guidelines as Topic Practice Patterns, Physicians'/*statistics & numerical data Primary Health Care/*organization & administration/standards Quality Improvement/*organization & administration	Study setting: Canada Related articles: Armstrong CD, Taljaard M, Hogg W, Mark AE, Liddy C. Practice facilitation for improving cardiovascular care: secondary evaluation of a stepped wedge cluster randomized controlled trial using population-based administrative data. Trials. 2016;17:434. https://doi.org/10.1186/s13063-016-1547-2 Laferriere D, Liddy C, Nash K, Hogg W. Navigating change: how outre…
Liddy, C; Rowan, M; Valiquette-Tessier, SC; Drosinis, P; Crowe, L; Hogg, W	Experiences of practice facilitators working on the Improved Delivery of Cardiovascular Care project: retrospective case study	2018	Canadian Family Physician	64		e23-e32		Study IDOCC barriers cardiovascular care family physicians practice facilitation primary care program implementation	Study setting: Canada Related articles: Armstrong CD, Taljaard M, Hogg W, Mark AE, Liddy C. Practice facilitation for improving cardiovascular care: secondary evaluation of a stepped wedge cluster randomized controlled trial using population-based administrative data. Trials. 2016;17:434. https://doi.org/10.1186/s13063-016-1547-2 Laferriere D, Liddy C, Nash K, Hogg W. Navigating change: how outre…
Liddy, C; Rowan, M; Valiquette-Tessier, SC; Drosinis, P; Crowe, L; Hogg, W	Improved delivery of cardiovascular care (IDOCC): findings from narrative reports by practice facilitators	2017	Preventive Medicine Reports	5		214-219	https://doi.org/10.1016/j.pmedr.2016.12.018	Study IDOCC Cardiology/methods/*organization & administration Delivery of Health Care/methods/*organization & administration Humans Ontario Practice Patterns, Physicians' Primary Health Care/methods/*organization & administration Program Evaluation Quality Improvement/*organization & administration Retrospective Studies	Study setting: Canada Related articles: Armstrong CD, Taljaard M, Hogg W, Mark AE, Liddy C. Practice facilitation for improving cardiovascular care: secondary evaluation of a stepped wedge cluster randomized controlled trial using population-based administrative data. Trials. 2016;17:434. https://doi.org/10.1186/s13063-016-1547-2 Laferriere D, Liddy C, Nash K, Hogg W. Navigating change: how outre…
Liddy, C; Singh, J; Guo, M; Hogg, W	Physician perspectives on a tailored multifaceted primary care practice facilitation intervention for improvement of cardiovascular care	2016	Family Practice	33	1	89-94	https://doi.org/10.1093/fampra/cmv095	Study IDOCC *Attitude of Health Personnel Cardiovascular Diseases/*therapy Female Humans Male Ontario *Physicians, Primary Care Primary Health Care/*organization & administration Qualitative Research Quality Improvement/*organization & administration Surveys and Questionnaires Primary care practice facilitation qualitative study.	Study setting: Canada Related articles: Armstrong CD, Taljaard M, Hogg W, Mark AE, Liddy C. Practice facilitation for improving cardiovascular care: secondary evaluation of a stepped wedge cluster randomized controlled trial using population-based administrative data. Trials. 2016;17:434. https://doi.org/10.1186/s13063-016-1547-2 Laferriere D, Liddy C, Nash K, Hogg W. Navigating change: how outre…
Liddy, CE; Blazhko, V; Dingwall, M; Singh, J; Hogg, WE	Primary care quality improvement from a practice facilitator's perspective	2014	BMC Family Practice	15		23	https://doi.org/10.1186/1471-2296-15-23	Study IDOCC Female Humans Primary Health Care/*standards *Quality Improvement	Study setting: Canada Related articles: Armstrong CD, Taljaard M, Hogg W, Mark AE, Liddy C. Practice facilitation for improving cardiovascular care: secondary evaluation of a stepped wedge cluster randomized controlled trial using population-based administrative data. Trials. 2016;17:434. https://doi.org/10.1186/s13063-016-1547-2 Laferriere D, Liddy C, Nash K, Hogg W. Navigating change: how outre…
Lind, S; Sandberg, J; Brytting, T; Furst, CJ; Wallin, L	Implementation of the integrated palliative care outcome scale in acute care settings - a feasibility study	2018	Palliative and Supportive Care	16	6	698-705	https://doi.org/10.1017/S1478951517001158	Study Feasibility Studies Humans Interviews as Topic/methods Palliative Care/methods/*standards/statistics & numerical data Program Development/methods Qualitative Research Surveys and Questionnaires *Treatment Outcome Implementation acute care settings facilitation integrated palliative care outcome scale palliative care	Study setting: Sweden
Lindsay, JA; Kauth, MR; Hudson, S; Martin, LA; Ramsey, DJ; Daily, L; Rader, J	Implementation of video telehealth to improve access to evidence-based psychotherapy for posttraumatic stress disorder	2015	Telemedicine Journal and E-Health	21	6	467-472	https://doi.org/10.1089/tmj.2014.0114	Study *Evidence-Based Medicine *Health Services Accessibility Humans Prospective Studies *Psychotherapy Stress Disorders, Post-Traumatic/*therapy *Telemedicine United States Veterans/*psychology evidence-based psychotherapy health service utilization health services research implementation science mental health posttraumatic stress disorder rural technology veterans	Study setting: USA
Lipman, PD; Aspy, CB	Local learning collaboratives to improve quality for chronic kidney disease (CKD): from four regional practice-based research networks (PBRNs)	2016	Journal of The American Board of Family Medicine	29	5	543-552	https://doi.org/10.3122/jabfm.2016.05.160049	Study Cooperative Behavior Evidence-Based Medicine/*standards Feasibility Studies Health Services Research/*organization & administration Humans Intersectoral Collaboration Practice Guidelines as Topic Primary Health Care/*standards *Quality Improvement Regional Medical Programs/standards Renal Insufficiency, Chronic/*therapy Translational Research, Biomedical/*organization & administration Chron…	Study setting: USA Related articles: Lipman PD, Aspy CB. Local learning collaboratives to improve quality for chronic kidney disease (CKD): from four regional practice-based research networks (PBRNs). J Am Board Fam Med. 2016;29(5):543-552. https://doi.org/10.3122/jabfm.2016.05.160049 Mold JW, Aspy CB, Smith PD, et al. Leveraging practice-based research networks to accelerate implementation and d…
Liss, DT; Peprah, YA; Brown, T; Ciolino, JD; Jackson, K; Kho, AN; Murakami, L; Walunas, TL; Persell, SD	Using electronic health records to measure quality improvement efforts: findings from a large practice facilitation initiative	2020	Joint Commission Journal on Quality and Patient Safety	46		2022-11-17	https://doi.org/10.1016/j.jcjq.2019.09.006	Study EvidenceNOW: Healthy Hearts in the Heartland (H3) *Electronic Health Records Humans *Hypertension Primary Health Care Quality Improvement	Study setting: USA Related articles: Abramsohn E, DePumpo M, Boyd K, et al. Implementation of community-based resource referrals for cardiovascular disease self-management. Ann Fam Med. 2020;18(6):486-495. https://doi.org/10.1370/afm.2583 Ciolino JD, Jackson KL, Liss DT, et al. Design of Healthy Hearts in the Heartland (H3): a practice-randomized, comparative effectiveness study. Contemp Clin Tri…
Lizarondo, L; McArthur, A; Lockwood, C; Munn, Z	Facilitation of evidence implementation within a clinical fellowship program: a mixed methods study	2020	JBI Evidence Implementation	19	2	130-141	https://doi.org/10.1097/XEB.0000000000000252	Study Cooperative Behavior *Evidence-Based Practice *Fellowships and Scholarships Focus Groups Health Personnel/*education Humans Implementation Science Qualitative Research Surveys and Questionnaires	Study setting: Australia
Lobo, CM; Frijling, BD; Hulscher, ME; Bernsen, RM; Braspenning, JC; Grol, RP; Prins, A; van der Wouden, JC	Improving quality of organizing cardiovascular preventive care in general practice by outreach visitors: a randomized controlled trial	2002	Preventive Medicine	35	5	422-429	https://doi.org/10.1006/pmed.2002.1095	Study Adult Cardiovascular Diseases/*prevention & control Disease Management Education, Medical, Continuing/*methods Family Practice/*education/organization & administration/standards Female Humans Linear Models Male Middle Aged Netherlands Organizational Innovation Practice Patterns, Physicians' Preventive Health Services/*organization & administration/standards *Quality Assurance, Health Care S…	Study setting: Netherlands_x000D_ Related articles:_x000D_ Lobo CM, Frijling BD, Hulscher ME, et al. Improving quality of organizing cardiovascular preventive care in general practice by outreach visitors: a randomized controlled trial. Prev Med. 2002;35(5):422-429. https://doi.org/10.1006/pmed.2002.1095_x000D_ Lobo CM, Frijling BD, Hulscher ME, et al. Effect of a comprehensive intervention progr…
Lobo, CM; Frijling, BD; Hulscher, ME; Bernsen, RM; Grol, RP; Prins, A; van der Wouden, JC	Effect of a comprehensive intervention program targeting general practice staff on quality of life in patients at high cardiovascular risk: a randomized controlled trial	2004	Quality of Life Research	13	1	73-80	https://doi.org/10.1023/B:QURE.0000015285.08673.42	Study Aged Cardiovascular Diseases/prevention & control/*psychology Community-Institutional Relations Comprehensive Health Care/*standards Diabetes Mellitus/prevention & control/*psychology Family Practice/education/*standards Female Humans Hypertension/prevention & control/*psychology Male Middle Aged Netherlands Program Evaluation *Quality of Life Risk Assessment Self-Assessment *Sickness Impac…	Study setting: Netherlands_x000D_ Related articles:_x000D_ Lobo CM, Frijling BD, Hulscher ME, et al. Improving quality of organizing cardiovascular preventive care in general practice by outreach visitors: a randomized controlled trial. Prev Med. 2002;35(5):422-429. https://doi.org/10.1006/pmed.2002.1095_x000D_ Lobo CM, Frijling BD, Hulscher ME, et al. Effect of a comprehensive intervention progr…
Loeb, DF; Kline, DM; Kroenke, K; Boyd, C; Bayliss, EA; Ludman, E; Dickinson, LM; Binswanger, IA; Monson, SP	Designing the relational team development intervention to improve management of mental health in primary care using iterative stakeholder engagement	2019	BMC Family Practice	20		124	https://doi.org/10.1186/s12875-019-1010-z	Study Adult Colorado Female Focus Groups Humans Male Mental Disorders/*therapy Mental Health Services/*organization & administration Patient Care Team/*organization & administration Physicians, Primary Care/organization & administration Primary Health Care/*organization & administration Quality Improvement/*organization & administration *Stakeholder Participation	Study setting: USA_x000D_ Related articles:_x000D_ Loeb DF, Kline DM, Kroenke K, et al. Designing the relational team development intervention to improve management of mental health in primary care using iterative stakeholder engagement. BMC Fam Pract. 2019;20:124. https://doi.org/10.1186/s12875-019-1010-z_x000D_ Loeb DF, Monson SP, Lockhart S, et al. Mixed method evaluation of Relational Team De…
Loeb, DF; Monson, SP; Lockhart, S; Depue, C; Ludman, E; Nease, DE, Jr.; Binswanger, IA; Kline, DM; de Gruy, FV; Good, DG; Bayliss, EA	Mixed method evaluation of Relational Team Development (RELATED) to improve team-based care for complex patients with mental illness in primary care	2019	BMC Psychiatry	19		299	https://doi.org/10.1186/s12888-019-2294-1	Study Adult Female Focus Groups Health Personnel/psychology Health Plan Implementation/*methods Humans Male Mental Disorders/*therapy Mental Health Services/*organization & administration Patient Care Team/*organization & administration Physicians, Primary Care/psychology Primary Health Care/*organization & administration Self Efficacy Southwestern United States Surveys and Questionnaires Urban H…	Study setting: USA_x000D_ Related articles:_x000D_ Loeb DF, Kline DM, Kroenke K, et al. Designing the relational team development intervention to improve management of mental health in primary care using iterative stakeholder engagement. BMC Fam Pract. 2019;20:124. https://doi.org/10.1186/s12875-019-1010-z_x000D_ Loeb DF, Monson SP, Lockhart S, et al. Mixed method evaluation of Relational Team De…
Loftis-Hills, A; Duff, L	Implementation of nutrition standards for older adults	1997	Nursing Standard	11	44	33-37	https://doi.org/10.7748/ns1997.07.11.44.33.c2467	Study *Aged Case-Control Studies Clinical Nursing Research/methods Geriatric Nursing Home Care Services Humans *Nutritional Physiological Phenomena	Study setting: England
Ludden, T; Shade, L; Reeves, K; Welch, M; Taylor, YJ; Mohanan, S; McWilliams, A; Halladay, J; Donahue, K; Coyne-Beasley, T; Dolor, RJ; Bray, P; Tapp, H	Asthma dissemination around patient-centered treatments in North Carolina (ADAPT-NC): a cluster randomized control trial evaluating dissemination of an evidence-based shared decision-making intervention for asthma management	2019	Journal of Asthma	56	10	1087-1098	https://doi.org/10.1080/02770903.2018.1514630	Study ADAPT-NC Adolescent Adult Asthma/diagnosis/*therapy Cluster Analysis Decision Making, Shared Disease Management Evidence-Based Medicine/methods Humans Information Dissemination/*methods Logistic Models Male Medicaid/statistics & numerical data North Carolina *Outcome Assessment, Health Care Patient-Centered Care/*organization & administration Primary Health Care/*organization & administrati…	Study setting: USA Related articles: Ludden T, Shade L, Reeves K, et al. Asthma dissemination around patient-centered treatments in North Carolina (ADAPT-NC): a cluster randomized control trial evaluating dissemination of an evidence-based shared decision-making intervention for asthma management. J Asthma. 2019;56(10):1087-1098. https://doi.org/10.1080/02770903.2018.1514630 Ludden T, Shade L, We…
Ludden, T; Shade, L; Welch, M; Halladay, J; Donahue, KE; Coyne-Beasley, T; Bray, P; Tapp, H	What types of dissemination of information occurred between researchers, providers and clinical staff while implementing an asthma shared decision-making intervention: a directed content analysis	2020	BMJ Open	10	3	e030883	https://doi.org/10.1136/bmjopen-2019-030883	Study ADAPT-NC Asthma/*therapy *Decision Making, Shared *Health Personnel Humans Implementation Science *Information Dissemination *Interprofessional Relations North Carolina Primary Health Care/*organization & administration Qualitative Research *Research Personnel asthma implementation shared decision making	Study setting: USA Related articles: Ludden T, Shade L, Reeves K, et al. Asthma dissemination around patient-centered treatments in North Carolina (ADAPT-NC): a cluster randomized control trial evaluating dissemination of an evidence-based shared decision-making intervention for asthma management. J Asthma. 2019;56(10):1087-1098. https://doi.org/10.1080/02770903.2018.1514630 Ludden T, Shade L, We…
Luig, T; Asselin, J; Sharma, AM; Campbell-Scherer, DL	Understanding implementation of complex interventions in primary care teams	2018	Journal of The American Board of Family Medicine	31	3	431-444	https://doi.org/10.3122/jabfm.2018.03.170273	Study 5AsT Delivery of Health Care, Integrated/*organization & administration Humans *Implementation Science *Interdisciplinary Communication Patient Care Team/*organization & administration Primary Health Care/*organization & administration Qualitative Research Randomized Controlled Trials as Topic Surveys and Questionnaires Capacity Building Communication Implementation Science Interdisciplinar…	Study setting: Canada Related articles: Campbell-Scherer DL, Asselin J, Osunlana AM, et al. Implementation and evaluation of the 5As framework of obesity management in primary care: design of the 5As Team (5AsT) randomized control trial. Implement Sci. 2014;9:78. https://doi.org/10.1186/1748-5908-9-78 Luig T, Asselin J, Sharma AM, Campbell-Scherer DL. Understanding implementation of complex inter…
Macgregor, A; Rutherford, A; McCormack, B; Hockley, J; Ogden, M; Soulsby, I; McKenzie, M; Spilsbury, K; Hanratty, B; Forbat, L	Palliative and end-of-life care in care homes: protocol for codesigning and implementing an appropriate scalable model of Needs Rounds in the UK	2021	BMJ Open	11	2	e049486-2021	https://doi.org/10.1136/bmjopen-2021-049486	Study Protocol Aged Australia Homes for the Aged Humans Nursing Homes *Palliative Care Prospective Studies *Terminal Care United Kingdom adult palliative care geriatric medicine palliative care protocols & guidelines	Study setting: UK
Mader, EM; Fox, CH; Epling, JW; Noronha, GJ; Swanger, CM; Wisniewski, AM; Vitale, K; Norton, AL; Morley, CP	A practice facilitation and academic detailing intervention can improve cancer screening rates in primary care safety net clinics	2016	Journal of The American Board of Family Medicine	29	5	533-542	https://doi.org/10.3122/jabfm.2016.05.160109	Study Breast Neoplasms/diagnosis Colorectal Neoplasms/diagnosis Early Detection of Cancer/*statistics & numerical data Electronic Health Records Evidence-Based Medicine/*methods Feasibility Studies Female Focus Groups Health Care Surveys Humans Middle Aged Patient-Centered Care/methods *Practice Patterns, Physicians' Primary Health Care/*methods *Quality Improvement Safety-net Providers/*methods …	Study setting: USA Related articles Brady LA, Tumiel-Berhalter LM, Schad LA, Bentham A, Vitale K, Norton A, Noronha G, Swanger C, Morley CP. Increasing breast, cervical, and colorectal cancer screenings: a qualitative assessment of barriers and promoters in safety-net practices. Journal of Patient-Centered Research and Reviews. 2021;8(4):323. https://doi.org/10.17294/2330-0698.1857 Mader, E. M., …
Makelarski, JA; DePumpo, M; Boyd, K; Brown, T; Kho, A; Navalkha, C; Lindau, ST	Implementation of systematic community resource referrals at small primary care practices to promote cardiovascular disease self-management	2020	Journal for Healthcare Quality	42	5	278-286	https://doi.org/10.1097/jhq.0000000000000234	Study EvidenceNOW: Healthy Hearts in the Heartland (H3) Adult Aged Aged, 80 and over Cardiovascular Diseases/*nursing Community Health Services/*standards Female Humans Male Middle Aged Patient Education as Topic/*methods *Practice Guidelines as Topic Primary Health Care/*standards Referral and Consultation/*standards Risk Reduction Behavior Self-Management/*education/*methods United States	Study setting: USA Related articles: Abramsohn E, DePumpo M, Boyd K, et al. Implementation of community-based resource referrals for cardiovascular disease self-management. Ann Fam Med. 2020;18(6):486-495. https://doi.org/10.1370/afm.2583 Ciolino JD, Jackson KL, Liss DT, et al. Design of Healthy Hearts in the Heartland (H3): a practice-randomized, comparative effectiveness study. Contemp Clin Tri…
Malone, S; McKay, VR; Krucylak, C; Powell, BJ; Liu, J; Terrill, C; Saito, JM; Rangel, SJ; Newland, JG	A cluster randomized stepped-wedge trial to de-implement unnecessary post-operative antibiotics in children: the optimizing perioperative antibiotic in children (OPerAtiC) trial	2021	Implementation Science	16	1	29-021	https://doi.org/10.1186/s13012-021-01096-1	Study Protocol OPerAtiC *Anti-Bacterial Agents/therapeutic use Child Hospitals Humans Inappropriate Prescribing/prevention & control *Physicians Antibiotic stewardship Cluster randomized stepped-wedge trial De-implementation Facilitation	Study setting: USA
Manca, DP; Greiver, M; Carroll, JC; Salvalaggio, G; Cave, A; Rogers, J; Pencharz, J; Aguilar, C; Barrett, R; Bible, S; Grunfeld, E	Finding a BETTER way: a qualitative study exploring the prevention practitioner intervention to improve chronic disease prevention and screening in family practice	2014	BMC Family Practice	15	Journal Article	66-2296	https://doi.org/10.1186/1471-2296-15-66	Study Administrative Personnel/standards Adult Aged Alberta Chronic Disease/*prevention & control Clinical Competence Cluster Analysis Female Focus Groups General Practitioners/*standards Humans Interviews as Topic Male *Mass Screening/standards Medical Staff/standards Middle Aged Ontario Primary Health Care/*standards Professional Role Qualitative Research *Quality Assurance, Health Care Researc…	Study setting: Canada Related articles: Grunfeld E, Manca D, Moineddin R, et al. Improving chronic disease prevention and screening in primary care: results of the BETTER pragmatic cluster randomized controlled trial. BMC Fam Pract. 2013;14:175. https://doi.org/10.1186/1471-2296-14-175 Manca DP, Greiver M, Carroll JC, et al. Finding a BETTER way: a qualitative study exploring the prevention pract…
Margolis, PA; Lannon, CM; Stuart, JM; Fried, BJ; Ke1-Elstein, L; Moore, DE, Jr.	Practice based education to improve delivery systems for prevention in primary care: randomised trial	2004	BMJ (Clinical Research Ed.)	328	7436	388	https://doi.org/10.1136/bmj.38009.706319.47	Study Anemia/prevention & control Child, Preschool Delivery of Health Care/*standards Education, Medical, Continuing/*methods Family Practice/education/standards Humans Immunization/statistics & numerical data Lead Poisoning/prevention & control North Carolina Preventive Health Services/*standards Preventive Medicine/*education Primary Health Care/*standards Private Practice Program Evaluation Tu…	Study setting: USA
Marshall, M; de Silva, D; Cruickshank, L; Shand, J; Wei, L; Anderson, J	What we know about designing an effective improvement intervention (but too often fail to put into practice)	2017	BMJ Quality & Safety	26		578-582	https://doi.org/10.1136/bmjqs-2016-006143	Study Accidental Falls/prevention & control England Humans Interviews as Topic Nursing Homes Organizational Case Studies Pressure Ulcer/prevention & control Program Development/*methods Program Evaluation *Quality Improvement Safety Management/*methods Urinary Tract Infections/prevention & control Healthcare quality improvement Implementation science Quality improvement methodologies	Study setting: UK Related articles: Marshall M, de Silva D, Cruickshank L, Shand J, Wei L, Anderson J. What we know about designing an effective improvement intervention (but too often fail to put into practice). BMJ Qual Saf. 2017;26:578-582. https://doi.org/10.1136/bmjqs-2016-006143 Marshall M, Pfeifer N, de Silva D, et al. An evaluation of a safety improvement intervention in care homes in Eng…
Marshall, M; Pfeifer, N; de Silva, D; Wei, L; Anderson, J; Cruickshank, L; Attreed-James, K; Shand, J	An evaluation of a safety improvement intervention in care homes in England: a participatory qualitative study	2018	Journal of The Royal Society of Medicine	111	11	414-421	https://doi.org/10.1177/0141076818803457	Study Aged Aged, 80 and over *Attitude of Health Personnel England *Homes for the Aged Humans *Nursing Homes Organizational Culture Patient Safety/*standards Qualitative Research *Quality Improvement Surveys and Questionnaires Care homes preventable harm safety	Study setting: UK_x000D_ Related articles:_x000D_ Marshall M, de Silva D, Cruickshank L, Shand J, Wei L, Anderson J. What we know about designing an effective improvement intervention (but too often fail to put into practice). BMJ Qual Saf. 2017;26:578-582. https://doi.org/10.1136/bmjqs-2016-006143_x000D_ Marshall M, Pfeifer N, de Silva D, et al. An evaluation of a safety improvement intervention…
McConnell, T; O'Halloran, P; Donnelly, M; Porter, S	Factors affecting the successful implementation and sustainability of the Liverpool Care Pathway for dying patients: a realist evaluation	2015	BMJ Supportive & Palliative Care	5	1	70-77	https://doi.org/10.1136/bmjspcare-2014-000723	Study Critical Pathways/*standards Diffusion of Innovation Health Plan Implementation/*statistics & numerical data Health Services Misuse Hospice Care Hospital Administration Humans Interviews as Topic Medical Staff/education Northern Ireland Nursing Staff/education Organizational Case Studies Program Evaluation Quality Improvement Self Efficacy Terminal Care/methods/*standards Terminally Ill	Study setting: Northern Ireland
McCormack, RP; Rotrosen, J; Gauthier, P; D'Onofrio, G; Fiellin, DA; Marsch, LA; Novo, P; Liu, D; Edelman, EJ; Farkas, S; Matthews, AG; Mulatya, C; Salazar, D; Wolff, J; Knight, R; Goodman, W; Hawk, K	Implementation facilitation to introduce and support emergency department-initiated buprenorphine for opioid use disorder in high need, low resource settings: protocol for multi-site implementation-feasibility study	2021	Addiction Science & Clinical Practice	16	1	16-021	https://doi.org/10.1186/s13722-021-00224-y	Study Protocol *Buprenorphine/therapeutic use Emergency Service, Hospital Feasibility Studies Humans *Opioid-Related Disorders/drug therapy Referral and Consultation Buprenorphine Emergency service Implementation science Opioid use disorder	Study setting: USA
McCullough, MB; Chou, AF; Solomon, JL; Petrakis, BA; Kim, B; Park, AM; Benedict, AJ; Hamilton, AB; Rose, AJ	The interplay of contextual elements in implementation: an ethnographic case study	2015	BMC Health Services Research	15		62	https://doi.org/10.1186/s12913-015-0713-7	Study ACCII *Cooperative Behavior Delivery of Health Care/standards *Diffusion of Innovation *Evidence-Based Practice Health Services Research Humans Interdisciplinary Communication Interviews as Topic Leadership Organizational Case Studies Qualitative Research *Quality Improvement	Study setting: USA Related articles: McCullough MB, Chou AF, Solomon JL, et al. The interplay of contextual elements in implementation: an ethnographic case study. BMC Health Serv Res. 2015;15:62. https://doi/org/10.1186/s12913-015-0713-7 McCullough MB, Gillespie C, Petrakis BA, et al. Forming and activating an internal facilitation group for successful implementation: a qualitative study. Resear…
McCullough, MB; Gillespie, C; Petrakis, BA; Jones, EA; Park, AM; Lukas, CV; Rose, AJ	Forming and activating an internal facilitation group for successful implementation: a qualitative study	2017	Research in Social & Administrative Pharmacy	13	5	1014-1027	https://doi.org/10.1016/j.sapharm.2017.04.007	Study ACCII Ambulatory Care Facilities/*organization & administration Anticoagulants/*therapeutic use Hospitals, Veterans/*organization & administration Humans Pharmacies Qualitative Research United States United States Department of Veterans Affairs Warfarin/*therapeutic use Blended facilitation Clinical pharmacy Implementation strategies Internal facilitation Quality improvement	Study setting: USA Related articles: McCullough MB, Chou AF, Solomon JL, et al. The interplay of contextual elements in implementation: an ethnographic case study. BMC Health Serv Res. 2015;15:62. https://doi/org/10.1186/s12913-015-0713-7 McCullough MB, Gillespie C, Petrakis BA, et al. Forming and activating an internal facilitation group for successful implementation: a qualitative study. Resear…
McEwen, SE; Donald, M; Jutzi, K; Allen, K-A; Avery, L; Dawson, DR; Egan, M; Dittmann, K; Hunt, A; Hutter, J; Quant, S; Rios, J; Linkewich, E	Implementing a function-based cognitive strategy intervention within inter-professional stroke rehabilitation teams: changes in provider knowledge, self-efficacy and practice	2019	PLoS ONE	14	3	e0212988	https://doi.org/10.1371/journal.pone.0212988	Study Clinical Competence Cognition/physiology Cognitive Behavioral Therapy/methods Combined Modality Therapy/methods Follow-Up Studies Humans Occupational Therapists/*psychology Occupational Therapy/methods *Patient Care Team Physical Therapists/*psychology Program Evaluation Self Efficacy Stroke/*physiopathology/psychology Stroke Rehabilitation/*methods	Study setting: Canada Related articles: Allen KM, Dittmann KR, Hutter JA, et al. Implementing a shared decision-making and cognitive strategy-based intervention: knowledge user perspectives and recommendations. J Eval Clin Pract. 2020;26(2):575-581. https://doi.org/10.1111/jep.13329 McEwen SE, Donald M, Jutzi K, et al. Implementing a function-based cognitive strategy intervention within inter-pro…
McGilton, KS; Cumal, A; Corsi, D; Gingrich, S; Zheng, N; Escrig-Pinol, A	Context matters when implementing patient centred rehabilitation models for persons with cognitive impairment: a case study	2021	BMC Health Services Research	21	1	204-021	https://doi.org/10.1186/s12913-021-06206-9	Study Aged *Cognitive Dysfunction Focus Groups *Health Personnel Humans Ontario/epidemiology Rehabilitation Centers Cognitive dysfunction Delivery of health care Health personnel	Study setting: Canada
McHugh, M; Brown, T; Liss, DT; Walunas, TL; Persell, SD	Practice facilitators' and leaders' perspectives on a facilitated quality improvement program	2018	Annals of Family Medicine	16	Suppl 1	S65-S71	https://doi.org/10.1370/afm.2197	Study EvidenceNOW: Healthy Hearts in the Heartland (H3) Cardiovascular Diseases/prevention & control Change Management Humans *Leadership Primary Health Care/*organization & administration/statistics & numerical data Qualitative Research *Quality Improvement practice facilitation quality improvement	Study setting: USA Related articles: Abramsohn E, DePumpo M, Boyd K, et al. Implementation of community-based resource referrals for cardiovascular disease self-management. Ann Fam Med. 2020;18(6):486-495. https://doi.org/10.1370/afm.2583 Ciolino JD, Jackson KL, Liss DT, et al. Design of Healthy Hearts in the Heartland (H3): a practice-randomized, comparative effectiveness study. Contemp Clin Tri…
McHugh, M; Brown, T; Walunas, TL; Liss, DT; Persell, SD	Contrasting perspectives of practice leaders and practice facilitators may be common in quality improvement initiatives	2020	Journal for Healthcare Quality	42	3	e32-e38	https://doi.org/10.1097/JHQ.0000000000000223	Study EvidenceNOW: Healthy Hearts in the Heartland (H3) Adult Attitude of Health Personnel *Communication Female *Guidelines as Topic Health Facility Administrators/*psychology Humans *Leadership Male Middle Aged Nurse Administrators/*psychology Primary Health Care/*standards Quality Improvement/*standards United States	Study setting: USA Related articles: Abramsohn E, DePumpo M, Boyd K, et al. Implementation of community-based resource referrals for cardiovascular disease self-management. Ann Fam Med. 2020;18(6):486-495. https://doi.org/10.1370/afm.2583 Ciolino JD, Jackson KL, Liss DT, et al. Design of Healthy Hearts in the Heartland (H3): a practice-randomized, comparative effectiveness study. Contemp Clin Tri…
McNeely, J; Adam, A; Rotrosen, J; Wakeman, SE; Wilens, TE; Kannry, J; Rosenthal, RN; Wahle, A; Pitts, S; Farkas, S; Rosa, C; Peccoralo, L; Waite, E; Vega, A; Kent, J; Craven, CK; Kaminski, TA; Firmin, E; Isenberg, B; Harris, M; Kushniruk, A; Hamilton, L	Comparison of methods for alcohol and drug screening in primary care clinics	2021	JAMA Network Open	4	5	e2110721	https://doi.org/10.1001/jamanetworkopen.2021.10721	Study Adult Aged Alcoholism/*diagnosis Boston Female Humans Male Mass Screening/*methods/*standards Middle Aged New York City *Practice Guidelines as Topic Primary Health Care/*methods/*standards Substance-Related Disorders/*diagnosis	Study setting: USA
Mekki, TE; Oye, C; Kristensen, B; Dahl, H; Haaland, A; Nordin, KA; Strandos, M; Terum, TM; Ydstebo, AE; McCormack, B	The inter-play between facilitation and context in the promoting action on research implementation in health services framework: a qualitative exploratory implementation study embedded in a cluster randomized controlled trial to reduce restraint in nursing homes	2017	Journal of Advanced Nursing	73	11	2622-2632	https://doi.org/10.1111/jan.13340	Study MEDCED Adult Cluster Analysis Female Health Services Research/*organization & administration Humans Leadership Male Middle Aged *Nursing Homes Organizational Culture Restraint, Physical/*statistics & numerical data Single-Blind Method PARIHS framework action research critical reflection dementia facilitation nursing home care practice development research implementation restraint	Study setting: Norway Related articles: Mekki TE, Oye C, Kristensen B, et al. The inter-play between facilitation and context in the promoting action on research implementation in health services framework: a qualitative exploratory implementation study embedded in a cluster randomized controlled trial to reduce restraint in nursing homes. J Adv Nurs. 2017;73(11):2622-2632. https://doi.org/10.111…
Meloncelli, N; Barnett, A; de Jersey, S	An implementation science approach for developing and implementing a dietitian-led model of care for gestational diabetes: a pre-post study	2020	BMC Pregnancy And Childbirth	20		661	https://doi.org/10.1186/s12884-020-03352-6	Study Adult Appointments and Schedules Blood Glucose/analysis Delivery of Health Care, Integrated/*organization & administration Diabetes, Gestational/blood/diagnosis/*therapy Female Health Plan Implementation/*organization & administration Humans Hypoglycemic Agents/therapeutic use *Implementation Science Models, Organizational Nutritionists/*organization & administration Patient Compliance/stat…	Study setting: Australia
Meropol, SB; Schiltz, NK; Sattar, A; Stange, KC; Nevar, AH; Davey, C; Ferretti, GA; Howell, DE; Strosaker, R; Vavrek, P; Bader, S; Ruhe, MC; Cuttler, L	Practice-tailored facilitation to improve pediatric preventive care delivery: a randomized trial	2014	Pediatrics	133	6	e1664-75	https://doi.org/10.1542/peds.2013-1578	Study Child Child, Preschool Counseling/standards Delivery of Health Care/*standards Dental Caries/diagnosis/prevention & control Feedback Fluorides, Topical/administration & dosage Humans Infant Lead Poisoning/diagnosis/prevention & control Mass Screening/*standards Obesity/diagnosis/prevention & control Pediatrics/*standards Preventive Health Services/*standards Primary Health Care/*standards Q…	Study setting: USA
Michaels, L; Anastas, T; Waddell, EN; Fagnan, L; Dorr, DA	A randomized trial of high-value change using practice facilitation	2017	Journal of The American Board of Family Medicine	30	5	572-582	https://doi.org/10.3122/jabfm.2017.05.170013	Study TOPMED Family Practice/*methods/organization & administration *Health Care Reform Humans Oregon Patient-Centered Care/*methods/organization & administration Primary Health Care/*methods/organization & administration *Quality Improvement Social Facilitation 2017 PBRN Issue Medical Home Patient-Centered Care Pay for Performance Practice Faciliation	Study setting: USA Related articles: Dorr DA, Anastas T, Ramsey K, et al. Effect of a pragmatic, cluster-randomized controlled trial on patient experience with care: the Transforming Outcomes for Patients Through Medical Home Evaluation and reDesign (TOPMED) study. Med Care. 2016;54(8):745-751. https://doi.org/10.1097/MLR.0000000000000552 Dorr DA, McConnell KJ, Williams MP, et al. Study protocol:…
Midboe, AM; Martino, S; Krein, SL; Frank, JW; Painter, JT; Chandler, M; Schroeder, A; Fenton, BT; Troszak, L; Erhardt, T; Kerns, RD; Becker, WC	Testing implementation facilitation of a primary care-based collaborative care clinical program using a hybrid type III interrupted time series design: a study protocol	2018	Implementation Science	13		145	https://doi.org/10.1186/s13012-018-0838-2	Study Protocol Analgesics, Opioid/*administration & dosage/adverse effects *Cooperative Behavior Evidence-Based Practice Humans *Implementation Science Inservice Training Interrupted Time Series Analysis Pain Management/*methods Practice Patterns, Physicians' Primary Health Care/*methods Program Evaluation Research Design United States United States Department of Veterans Affairs Work Engagement …	Study setting: USA
Mignogna, J; Hundt, NE; Kauth, MR; Kunik, ME; Sorocco, KH; Naik, AD; Stanley, MA; York, KM; Cully, JA	Implementing brief cognitive behavioral therapy in primary care: a pilot study	2014	Translational Behavioral Medicine	4	2	175-183	https://doi.org/10.1007/s13142-013-0248-6	Study Anxiety Cognitive behavioral therapy Depression Hybrid effectiveness-implementation designs Primary care Veterans	Study setting: USA_x000D_ Related articles:_x000D_ Cully JA, Armento ME, Mott J, et al. Brief cognitive behavioral therapy in primary care: a hybrid type 2 patient-randomized effectiveness-implementation design. Implement Sci. 2012;7:64. https://doi.org/10.1186/1748-5908-7-64_x000D_ Mignogna J, Hundt NE, Kauth MR, et al. Implementing brief cognitive behavioral therapy in primary care: a pilot stu…
Mills, T; Lawton, R; Sheard, L	Advancing complexity science in healthcare research: the logic of logic models	2019	BMC Medical Research Methodology	19		55	https://doi.org/10.1186/s12874-019-0701-4	Study PET Data Collection/methods/statistics & numerical data Delivery of Health Care/methods/standards/statistics & numerical data Health Resources/standards/statistics & numerical data Health Services Research/methods/*standards/statistics & numerical data Humans Logic *Models, Theoretical *Qualitative Research Research Design/*standards Complex interventions Complexity Complexity science Conte…	Study setting: England/UK Related articles: Mills T, Lawton R, Sheard L. Advancing complexity science in healthcare research: the logic of logic models. BMC Med Res Methodol. 2019;19:55. https://doi.org/10.1186/s12874-019-0701-4 Mills T, Lawton R, Sheard L. Improving patient experience in hospital settings: assessing the role of toolkits and action research through a process evaluation of a compl…
Mills, T; Lawton, R; Sheard, L	Improving patient experience in hospital settings: assessing the role of toolkits and action research through a process evaluation of a complex intervention	2019	Qualitative Health Research	29	14	2108-2118	https://doi.org/10.1177/1049732319855960	Study PET Female Health Services Research/*methods *Hospitalization Humans Male *Outcome and Process Assessment, Health Care/methods *Quality Improvement State Medicine/organization & administration United Kingdom action research complex intervention facilitation patient experience process evaluation qualitative quality improvement staff and service pressures toolkit	Study setting: England/UK_x000D_ Related articles:_x000D_ Mills T, Lawton R, Sheard L. Advancing complexity science in healthcare research: the logic of logic models. BMC Med Res Methodol. 2019;19:55. https://doi.org/10.1186/s12874-019-0701-4_x000D_ Mills T, Lawton R, Sheard L. Improving patient experience in hospital settings: assessing the role of toolkits and action research through a process …
Mills, WL; Pimentel, CB; Palmer, JA; Snow, AL; Wewiorski, NJ; Allen, RS; Hartmann, CW	Applying a theory-driven framework to guide quality improvement efforts in nursing homes: the LOCK Model	2018	The Gerontologist	58	3	598-605	https://doi.org/10.1093/geront/gnx023	Study DIRECT Cooperative Behavior Humans *Implementation Science Models, Theoretical *Nursing Homes Observation Organizational Case Studies *Quality Improvement Quality of Health Care Quality of Life	Study setting: USA Related articles: Hartmann CW, Mills WL, Pimentel CB, et al. Impact of intervention to improve nursing home resident-staff interactions and engagement. Gerontologist. 2018;58(4):e291-e301. https://doi.org/10.1093/geront/gny039 Mills WL, Pimentel CB, Palmer JA, et al. Applying a theory-driven framework to guide quality improvement efforts in nursing homes: the LOCK Model. Geront…
Minegishi, T; Garrido, MM; Pizer, SD; Frakt, AB	Effectiveness of policy and risk targeting for opioid-related risk mitigation: a randomised programme evaluation with stepped-wedge design	2018	BMJ Open	8		e020097		Study Protocol Analgesics, Opioid/*adverse effects Drug Overdose/prevention & control Health Plan Implementation Health Policy Humans Multicenter Studies as Topic Opioid-Related Disorders/*prevention & control Organizational Policy Proportional Hazards Models Randomized Controlled Trials as Topic Risk Management/organization & administration United States United States Department of Veterans Affa…	Study setting: USA
Minnick, A; Catrambone, CD; Halstead, L; Rothschild, S; Lapidos, S	A nurse coach quality improvement intervention: feasibility and treatment fidelity	2008	Western Journal of Nursing Research	30	6	690-703	https://doi.org/10.1177/0193945907311321	Study Feasibility Studies Inservice Training *Mentors *Nurses *Total Quality Management United States	Study setting: USA
Modell, M; Wonke, B; Anionwu, E; Khan, M; Tai, SS; Lloyd, M; Modell, B	A multidisciplinary approach for improving services in primary care: randomised controlled trial of screening for haemoglobin disorders	1998	British Medical Journal	317		788-791	https://doi.org/10.1136/bmj.317.7161.788	Study Communication Diagnostic Services/statistics & numerical data Family Practice/organization & administration/standards Genetic Carrier Screening/*methods Hemoglobinopathies/*diagnosis/genetics Humans Interprofessional Relations London Patient Care Team Prenatal Diagnosis/methods Referral and Consultation/statistics & numerical data	Study setting: England
Mold, JW; Aspy, CA; Nagykaldi, Z	Implementation of evidence-based preventive services delivery processes in primary care: an Oklahoma Physicians Resource/Research Network (OKPRN) study	2008	Journal of The American Board of Family Medicine	21	4	334-344	https://doi.org/10.3122/jabfm.2008.04.080006	Study Adult Aged Benchmarking Child, Preschool Community Networks/*organization & administration Evidence-Based Medicine/*organization & administration Female Humans Male Middle Aged Oklahoma Practice Patterns, Physicians' Preventive Health Services/*organization & administration Primary Health Care/*methods *Quality Assurance, Health Care	Study setting: USA
Mold, JW; Aspy, CB; Smith, PD; Zink, T; Knox, L; Lipman, PD; Krauss, M; Harris, DR; Fox, C; Solberg, LI; Cohen, R	Leveraging practice-based research networks to accelerate implementation and diffusion of chronic kidney disease guidelines in primary care practices: a prospective cohort study	2014	Implementation Science	9		169	https://doi.org/10.1186/s13012-014-0169-x	Study Aged Aged, 80 and over Clinical Competence/standards Delivery of Health Care/standards *Diffusion of Innovation Health Priorities Humans Los Angeles Medical Records/statistics & numerical data Middle Aged Minnesota *Practice Guidelines as Topic Practice Patterns, Physicians'/standards Primary Health Care/*standards Prospective Studies Renal Insufficiency, Chronic/*therapy Wisconsin	Study setting: USA Related articles: Lipman PD, Aspy CB. Local learning collaboratives to improve quality for chronic kidney disease (CKD): from four regional practice-based research networks (PBRNs). J Am Board Fam Med. 2016;29(5):543-552. https://doi.org/10.3122/jabfm.2016.05.160049 Mold JW, Aspy CB, Smith PD, et al. Leveraging practice-based research networks to accelerate implementation and d…
Mold, JW; Fox, C; Wisniewski, A; Lipman, PD; Krauss, MR; Harris, DR; Aspy, C; Cohen, RA; Elward, K; Frame, P; Yawn, BP; Solberg, LI; Gonin, R	Implementing asthma guidelines using practice facilitation and local learning collaboratives: a randomized controlled trial	2014	Annals of Family Medicine	12	3	233-240	https://doi.org/10.1370/afm.1624	Study Adult Asthma/*therapy Child Feedback Female *Guideline Adherence Humans Male Practice Guidelines as Topic Primary Health Care/*methods/standards Severity of Illness Index asthma practice facilitation practice-based research network primary health care quality improvement	Study setting: USA
Moore, JL; Virva, R; Henderson, C; Lenca, L; Butzer, JF; Lovell, L; Roth, E; Graham, ID; Hornby, TG	Applying the Knowledge-to-Action Framework to implement gait and balance assessments in inpatient stroke rehabilitation	2020	Archives of Physical Medicine And Rehabilitation				https://doi.org/10.1016/j.apmr.2020.10.133	Study Gait Humans Inpatients *Physical Therapists Physical Therapy Modalities *Stroke *Stroke Rehabilitation/methods Gait disorders, neurologic Implementation science Neurological rehabilitation Outcome assessment, health care Physical and rehabilitation medicine Physical therapy specialty Rehabilitation Translational medical research Walking speed	Study setting: USA
Morgan, AR; Hendricks, MA; El Ibrahimi, S; Hallvik, SE; Hatch, B; Dickinson, C; Wright, D; Fischer, MA	COVID-19-related adaptations to the implementation and evaluation of a clinic-based intervention designed to improve opioid safety	2021	Drugs in Context	10			https://doi.org/10.7573/dic.2021-7-5	Study Protocol academic detailing all-payer claims database opioid safety practice facilitation prescription drug monitoring programs	Study setting: USA
Morley, CP; Schad, LA; Tumiel-Berhalter, LM; Brady, LA; Bentham, A; Vitale, K; Norton, A; Noronha, G; Swanger, C	Improving cancer screening rates in primary care via practice facilitation and academic detailing: a multi-PBRN quality improvement project	2021	Journal of Patient-Centered Research and Reviews	8	4	315-322	https://doi.org/10.17294/2330-0698.1855	Study academic detailing breast cancer cancer screening cervical cancer colorectal cancer practice facilitation primary care quality improvement	Study setting: USA Related articles: Brady LA, Tumiel-Berhalter LM, Schad LA, Bentham A, Vitale K, Norton A, Noronha G, Swanger C, Morley CP. Increasing breast, cervical, and colorectal cancer screenings: a qualitative assessment of barriers and promoters in safety-net practices. Journal of Patient-Centered Research and Reviews. 2021;8(4):323. https://doi.org/10.17294/2330-0698.1857 Mader, E. M.,…
Moussa, L; Benrimoj, S; Musial, K; Kocbek, S; Garcia-Cardenas, V	Data-driven approach for tailoring facilitation strategies to overcome implementation barriers in community pharmacy	2021	Implementation Science	16	1	73-021	https://doi.org/10.1186/s13012-021-01138-8	Study Australia Delivery of Health Care Health Facilities Humans *Pharmacies Pharmacists Change facilitation Change management Determinants Facilitation strategies Implementation factors Machine learning Organisational change Pharmacy practice Random forest Tailored interventions	Study setting: Australia
Mudge, AM; Banks, MD; Barnett, AG; Blackberry, I; Graves, N; Green, T; Harvey, G; Hubbard, RE; Inouye, SK; Kurrle, S; Lim, K; McRae, P; Peel, NM; Suna, J; Young, AM	CHERISH (collaboration for hospitalised elders reducing the impact of stays in hospital): protocol for a multi-site improvement program to reduce geriatric syndromes in older inpatients	2017	BMC Geriatrics	17		11	https://doi.org/10.1186/s12877-016-0399-7	Study Protocol Accidental Falls/prevention & control Aged Aged, 80 and over *Cooperative Behavior Cost-Benefit Analysis/methods Delirium/prevention & control/psychology/therapy Feeding Behavior/physiology/*psychology Female Hospitalization/trends Humans Inpatients/*psychology Length of Stay/*trends Male Nutritional Status/physiology Patient Discharge/trends Pilot Projects Quality of Life/psycholo…	Study setting: Australia
Mudge, AM; McRae, P; Cruickshank, M	Eat walk engage: an interdisciplinary collaborative model to improve care of hospitalized elders	2015	American Journal of Medical Quality	30	1	2022-05-13	https://doi.org/10.1177/1062860613510965	Study Aged Australia Cognition *Cooperative Behavior Feedback *Geriatrics *Hospital Administration Hospitalization Humans Inservice Training/organization & administration Leadership Nutrition Policy Organizational Culture Patient Care Team/organization & administration Quality Improvement/*organization & administration Quality of Health Care/organization & administration Recovery of Function Work…	Study setting: Australia
Munce, SEP; Graham, ID; Salbach, NM; Jaglal, SB; Richards, CL; Eng, JJ; Desrosiers, J; MacKay-Lyons, M; Wood-Dauphinee, S; Korner-Bitensky, N; Mayo, NE; Teasell, RW; Zwarenstein, M; Mokry, J; Black, S; Bayley, MT	Perspectives of health care professionals on the facilitators and barriers to the implementation of a stroke rehabilitation guidelines cluster randomized controlled trial	2017	BMC Health Services Research	17		440	https://doi.org/10.1186/s12913-017-2389-7	Study SCORE-IT *Attitude of Health Personnel Canada Focus Groups *Guideline Adherence Health Resources Humans Interdisciplinary Communication Interviews as Topic Patient Care Team *Physical Therapists *Practice Guidelines as Topic Qualitative Research Randomized Controlled Trials as Topic Rehabilitation Centers *Stroke Rehabilitation/methods/standards Translational Research, Biomedical Barriers C…	Study setting: Canada Related articles: Munce SEP, Graham ID, Salbach NM, et al. Perspectives of health care professionals on the facilitators and barriers to the implementation of a stroke rehabilitation guidelines cluster randomized controlled trial. BMC Health Serv Res. 2017;17:440. https://doi.org/10.1186/s12913-017-2389-7 Salbach NM, Wood-Dauphinee S, Desrosiers J, et al. Facilitated interpr…
Naik, AD; Lawrence, B; Kiefer, L; Ramos, K; Utech, A; Masozera, N; Rao, R; Petersen, NJ; Kunik, ME; Cully, JA	Building a primary care/research partnership: lessons learned from a telehealth intervention for diabetes and depression	2015	Family Practice	32	2	216-223	https://doi.org/10.1093/fampra/cmu084	Study *Advisory Committees Community-Based Participatory Research Depression/prevention & control/psychology Diabetes Mellitus/prevention & control/psychology Evidence-Based Medicine *Health Services Research Humans Leadership *Models, Organizational Organizational Culture *Primary Health Care Program Evaluation Randomized Controlled Trials as Topic/*methods Telemedicine Translational Research, B…	Study setting: USA
Nga, NT; Malqvist, M; Eriksson, L; Hoa, DP; Johansson, A; Wallin, L; Persson, LA; Ewald, U	Perinatal services and outcomes in Quang Ninh province, Vietnam	2010	Acta Paediatrica	99	10	1478-1483	https://doi.org/10.1111/j.1651-2227.2010.01866.x	Study LMIC NeoKIP Adult Community Health Workers Female Home Childbirth/statistics & numerical data Humans *Infant Mortality Infant, Newborn Live Birth/epidemiology Maternal Mortality Pregnancy Pregnancy Outcome/*epidemiology Prenatal Care Social Facilitation Vietnam/epidemiology	Study setting: Vietnam_x000D_ Related articles:_x000D_ Duong DM, Bergstrom A, Wallin L, Bui HT, Eriksson L, Eldh AC. Exploring the influence of context in a community-based facilitation intervention focusing on neonatal health and survival in Vietnam: a qualitative study. BMC Public Health. 2015;15:814. https://doi.org/10.1186/s12889-015-2142-2 [also listed in non-studies but related to this stud…
Nguyen, AM; Cuthel, A; Padgett, DK; Niles, P; Rogers, E; Pham-Singer, H; Ferran, D; Kaplan, SA; Berry, C; Shelley, D	How practice facilitation strategies differ by practice context	2020	Journal of General Internal Medicine	35	3	824-831	https://doi.org/10.1007/s11606-019-05350-7	Study EvidenceNOW: Healthy Hearts New York City (HHNYC) Humans Leadership New York City *Primary Health Care Qualitative Research *Quality Improvement implementation practice facilitation qualitative	Study setting: USA Related articles: Berry CA, Nguyen AM, Cuthel AM, et al. Measuring implementation strategy fidelity in HealthyHearts NYC: a complex intervention using practice facilitation in primary care. Am J Med Qual. 2020;36(4):270-276. https://doi.org/10.1177/1062860620959450 Gold HT, Siman N, Cuthel AM, Nguyen AM, Pham-Singer H, Berry CA, Shelley DR. A practice facilitation-guided interv…
Nguyen, AM; Cuthel, AM; Rogers, ES; Van Devanter, N; Pham-Singer, H; Shih, S; Berry, CA; Shelley, DR	Attributes of high-performing small practices in a guideline implementation: a multiple-case study	2020	Journal of Primary Care and Community Health	11		2022-01-07	https://doi.org/10.1177/2150132720984411	Study EvidenceNOW: Healthy Hearts New York City (HHNYC) Blood Pressure *Cardiovascular Diseases/prevention & control Female Humans Male Middle Aged *Primary Health Care *Quality Improvement case study mixed methods practice transformation primary care qualitative methods	Study setting: USA Related articles: Berry CA, Nguyen AM, Cuthel AM, et al. Measuring implementation strategy fidelity in HealthyHearts NYC: a complex intervention using practice facilitation in primary care. Am J Med Qual. 2020;36(4):270-276. https://doi.org/10.1177/1062860620959450 Gold HT, Siman N, Cuthel AM, Nguyen AM, Pham-Singer H, Berry CA, Shelley DR. A practice facilitation-guided interv…
Noel, PH; Lanham, HJ; Palmer, RF; Leykum, LK; Parchman, ML	The importance of relational coordination and reciprocal learning for chronic illness care within primary care teams	2013	Health Care Management Review	38	1	20-28	https://doi.org/10.1097/HMR.0b013e3182497262	Study Chronic Disease/*therapy Clinical Competence Cluster Analysis Community Health Services Cooperative Behavior Diabetes Mellitus, Type 2/therapy Family Practice/*education/organization & administration Health Knowledge, Attitudes, Practice Humans *Interprofessional Relations Linear Models Models, Organizational Outcome and Process Assessment, Health Care/methods Patient Care Team/*organizatio…	Study setting: USA Related articles: Culler SD, Parchman ML, Lozano-Romero R, et al. Cost estimates for operating a primary care practice facilitation program. Ann Fam Med. 2013;11(3):207-211. https://doi.org/10.1370/afm.1496 Noel PH, Lanham HJ, Palmer RF, Leykum LK, Parchman ML. The importance of relational coordination and reciprocal learning for chronic illness care within primary care teams. …
Noel, PH; Parchman, ML; Palmer, RF; Romero, RL; Leykum, LK; Lanham, HJ; Zeber, JE; Bowers, KW	Alignment of patient and primary care practice member perspectives of chronic illness care: a cross-sectional analysis	2014	BMC Family Practice	15		57	https://doi.org/10.1186/1471-2296-15-57	Study Adolescent Adult Aged Aged, 80 and over Chronic Disease/*therapy Cluster Analysis Cross-Sectional Studies Female Health Care Surveys Health Status Indicators Humans Linear Models Male Medical Staff/psychology Middle Aged Models, Organizational *Outcome Assessment, Health Care Patient Satisfaction/statistics & numerical data Patient-Centered Care/*methods/standards Patients/psychology Physic…	Study setting: USA_x000D_ Related articles:_x000D_ Culler SD, Parchman ML, Lozano-Romero R, et al. Cost estimates for operating a primary care practice facilitation program. Ann Fam Med. 2013;11(3):207-211. https://doi.org/10.1370/afm.1496_x000D_ Noel PH, Lanham HJ, Palmer RF, Leykum LK, Parchman ML. The importance of relational coordination and reciprocal learning for chronic illness care within…
Noel, PH; Romero, RL; Robertson, M; Parchman, ML	Key activities used by community based primary care practices to improve the quality of diabetes care in response to practice facilitation	2014	Quality in Primary Care	22	4	211-219		Study Chronic Disease Community Health Services/*organization & administration Diabetes Mellitus/*therapy Humans Information Systems/organization & administration Primary Health Care/*organization & administration Quality Improvement/*organization & administration Self Care Socioeconomic Factors United States	Study setting: USA_x000D_ Related articles:_x000D_ Culler SD, Parchman ML, Lozano-Romero R, et al. Cost estimates for operating a primary care practice facilitation program. Ann Fam Med. 2013;11(3):207-211. https://doi.org/10.1370/afm.1496_x000D_ Noel PH, Lanham HJ, Palmer RF, Leykum LK, Parchman ML. The importance of relational coordination and reciprocal learning for chronic illness care within…
Noyes, J; Lewis, M; Bennett, V; Widdas, D; Brombley, K	Realistic nurse-led policy implementation, optimization and evaluation: novel methodological exemplar	2014	Journal of Advanced Nursing	70	1	220-237	https://doi.org/10.1111/jan.12169	Study Child *Child Welfare Consultants Continuity of Patient Care/*organization & administration Diffusion of Innovation England *Health Policy Humans Leadership Nurse's Role Nursing Care/*organization & administration Outcome and Process Assessment, Health Care Pediatric Nursing/organization & administration State Medicine/organization & administration children complex needs continuing-care heal…	Study setting: UK
Nutting, PA; Crabtree, BF; Miller, WL; Stewart, EE; Stange, KC; Jaén, CR	Journey to the patient-centered medical home: a qualitative analysis of the experiences of practices in the National Demonstration Project	2010	Annals of Family Medicine	8	Suppl 1	S45-S56	https://doi.org/10.1370/afm.1075	Study NDP-PCMH Attitude of Health Personnel Evidence-Based Practice Family Practice/methods/*organization & administration/trends Humans Models, Organizational Organizational Innovation Patient-Centered Care/methods/*organization & administration/trends Qualitative Research Quality Assurance, Health Care/methods/organization & administration/trends United States	Study setting: USA_x000D_ Related articles:_x000D_ Chase SM, Crabtree BF, Stewart EE, et al. Coaching strategies for enhancing practice transformation. Fam Pract. 2015;32(1):75-81. https://doi.org/10.1093/fampra/cmu062_x000D_ Crabtree BF, Nutting PA, Miller WL, Stange KC, Stewart EE, Jaén CR. Summary of the National Demonstration Project and recommendations for the patient-centered medical home. …
Nutting, PA; Crabtree, BF; Stewart, EE; Miller, WL; Palmer, RF; Stange, KC; Jaén, CR	Effect of facilitation on practice outcomes in the National Demonstration Project model of the patient-centered medical home	2010	Annals of Family Medicine	8	Suppl 1	S33-S44	https://doi.org/10.1370/afm.1119	Study NDP-PCMH Evidence-Based Practice Family Practice/methods/*organization & administration/trends Humans Models, Organizational Organizational Innovation Outcome Assessment, Health Care Patient Satisfaction Patient-Centered Care/methods/*organization & administration/trends Randomized Controlled Trials as Topic United States	Study setting: USA_x000D_ Related articles:_x000D_ Chase SM, Crabtree BF, Stewart EE, et al. Coaching strategies for enhancing practice transformation. Fam Pract. 2015;32(1):75-81. https://doi.org/10.1093/fampra/cmu062_x000D_ Crabtree BF, Nutting PA, Miller WL, Stange KC, Stewart EE, Jaén CR. Summary of the National Demonstration Project and recommendations for the patient-centered medical home. …
Nygardh, A; Ahlstrom, G; Wann-Hansson, C	Handling a challenging context: experiences of facilitating evidence-based elderly care	2016	Journal of Nursing Management	24		201-210	https://doi.org/10.1111/jonm.12300	Study Adult Aged Aged, 80 and over Evidence-Based Practice/*organization & administration Female Focus Groups Frail Elderly Health Services for the Aged/organization & administration/*standards Humans Leadership Male Middle Aged Nursing, Supervisory/organization & administration Qualitative Research Quality Improvement/*organization & administration Sweden elderly care evidence-based practice fac…	Study setting: Sweden
Nzinga, J; Ntoburi, S; Wagai, J; Mbindyo, P; Mbaabu, L; Migiro, S; Wamae, A; Irimu, G; English, M	Implementation experience during an eighteen month intervention to improve paediatric and newborn care in Kenyan district hospitals	2009	Implementation Science	4		45	https://doi.org/10.1186/1748-5908-4-45	Study LMIC Clinical Practice Guidelines Planned behavior health-care quality countries children systems	Study setting: Kenya Related articles: Ayieko P, Ntoburi S, Wagai J, et al. A multifaceted intervention to implement guidelines and improve admission paediatric care in Kenyan district hospitals: a cluster randomised trial. PLoS Med. 2011;8(4):e1001018. https://doi.org/10.1371/journal.pmed.1001018 Barasa EW, Ayieko P, Cleary S, English M. A multifaceted intervention to improve the quality of care…
O’Connor, PJ; Desai, J; Solberg, LI; Reger, LA; Crain, AL; Asche, SE; Pearson, TL; Clark, CK; Rush, WA; Cherney, LM; Sperl-Hillen, JM; Bishop, DB	Randomized trial of quality improvement intervention to improve diabetes care in primary care settings	2005	Diabetes Care	28	8	1890-1897	https://doi.org/10.2337/diacare.28.8.1890	Study Delivery of Health Care/standards Diabetes Mellitus/*therapy Educational Status Female Health Surveys Humans Male Medical Records/standards Middle Aged Patient Selection Primary Health Care/organization & administration/*standards Quality Assurance, Health Care	Study setting: USA_x000D_ Related articles: _x000D_ O’Connor PJ, Desai J, Solberg LI, et al. Randomized trial of quality improvement intervention to improve diabetes care in primary care settings. Diabetes Care. 2005;28(8):1890-1897. https://doi.org/10.2337/diacare.28.8.1890_x000D_ Solberg LI, Reger LA, Pearson TL, et al. Using continuous quality improvement to improve diabetes care in population…
O'Grady, MA; Lincourt, P; Greenfield, B; Manseau, MW; Hussain, S; Genece, KG; Neighbors, CJ	A facilitation model for implementing quality improvement practices to enhance outpatient substance use disorder treatment outcomes: a stepped-wedge randomized controlled trial study protocol	2021	Implementation Science	16	1	5-020	https://doi.org/10.1186/s13012-020-01076-x	Study Protocol Ambulatory Care Analgesics, Opioid Humans *Opioid-Related Disorders/therapy Outpatients *Quality Improvement Randomized Controlled Trials as Topic External facilitation Implementation Opioid use disorder Quality improvement Quality metrics Stepped-wedge trial	Study setting: USA
Olmos-Ochoa, TT; Fenwick, KM; Ganz, DA; Chawla, N; Penney, LS; Barnard, JM; Miake-Lye, IM; Hamilton, AB; Finley, EP	Reflective writing: a tool to support continuous learning and improved effectiveness in implementation facilitators	2021	Implementation Science Communications	2	1	98-021	https://doi.org/10.1186/s43058-021-00203-z	Study Facilitator effectiveness Implementation facilitation Qualitative methods Quality improvement Reflective writing	Study setting: USA
Olmos-Ochoa, TT; Ganz, DA; Barnard, JM; Penney, L; Finley, EP; Hamilton, AB; Chawla, N	Sustaining implementation facilitation: a model for facilitator resilience	2021	Implementation Science Communications	2	1	65-021	https://doi.org/10.1186/s43058-021-00171-4	Study Care coordination Implementation facilitation Primary care Quality improvement Workforce support	Study setting: USA
Ono, SS; Crabtree, BF; Hemler, JR; Balasubramanian, BA; Edwards, ST; Green, LA; Kaufman, A; Solberg, LI; Miller, WL; Woodson, TT; Sweeney, SM; Cohen, DJ	Taking innovation to scale in primary care practices: The functions of health care extension	2018	Health Affairs	37	2	222-230	https://doi.org/10.1377/hlthaff.2017.1100	Study EvidenceNow/ESCALATES *Capacity Building Cooperative Behavior Health Services Research/methods Humans *Implementation Science Primary Health Care/*methods/*statistics & numerical data Program Evaluation/methods *Quality Improvement Health Reform Organization and Delivery of Care Primary Care Quality Of Care	Study setting: USA Related articles: Balasubramanian BA, Marino M, Cohen DJ, et al. Use of quality improvement strategies among small to medium-size US primary care practices. Ann Fam Med. 2018;16(Suppl 1):S35-S43. https://doi.org/10.1370/afm.2172 Cohen DJ, Balasubramanian BA, Gordon L, et al. A national evaluation of a dissemination and implementation initiative to enhance primary care practice …
Opondo, C; Ayieko, P; Ntoburi, S; Wagai, J; Opiyo, N; Irimu, G; Allen, E; Carpenter, J; English, M	Effect of a multi-faceted quality improvement intervention on inappropriate antibiotic use in children with non-bloody diarrhoea admitted to district hospitals in Kenya	2011	BMC Pediatrics	11		109	https://doi.org/10.1186/1471-2431-11-109	Study LMIC Anti-Bacterial Agents/*therapeutic use Child, Preschool Diarrhea/*drug therapy Female Hospitals, District Humans Inappropriate Prescribing/*prevention & control Kenya Logistic Models Male Personnel, Hospital/*education Prevalence *Quality Improvement	Study setting: Kenya Related articles: Ayieko P, Ntoburi S, Wagai J, et al. A multifaceted intervention to implement guidelines and improve admission paediatric care in Kenyan district hospitals: a cluster randomised trial. PLoS Med. 2011;8(4):e1001018. https://doi.org/10.1371/journal.pmed.1001018 Barasa EW, Ayieko P, Cleary S, English M. A multifaceted intervention to improve the quality of care…
Owen, RR; Drummond, KL; Viverito, KM; Marchant, K; Pope, SK; Smith, JL; Landes, RD	Monitoring and managing metabolic effects of antipsychotics: a cluster randomized trial of an intervention combining evidence-based quality improvement and external facilitation	2013	Implementation Science	8		120	https://doi.org/10.1186/1748-5908-8-120	Study Protocol Antipsychotic Agents/*adverse effects Cluster Analysis Databases, Factual *Evidence-Based Practice Hospitals, Veterans Humans Medical Records Metabolic Diseases/chemically induced Psychotic Disorders/*drug therapy Qualitative Research *Quality Improvement United States	Study setting: USA
Owen, RR; Woodward, EN; Drummond, KL; Deen, TL; Oliver, KA; Petersen, NJ; Meit, SS; Fortney, JC; Kirchner, JE	Using implementation facilitation to implement primary care mental health integration via clinical video telehealth in rural clinics: protocol for a hybrid type 2 cluster randomized stepped-wedge design	2019	Implementation Science	14		33	https://doi.org/10.1186/s13012-019-0875-5	Study Protocol Tele-PCMHI Cluster Analysis Delivery of Health Care, Integrated/organization & administration Equivalence Trials as Topic Feasibility Studies Humans *Implementation Science Mental Disorders/*therapy Mental Health Services/*organization & administration Multicenter Studies as Topic Pragmatic Clinical Trials as Topic Primary Health Care/*organization & administration Randomized Contr…	Study setting: USA_x000D_ Related articles:_x000D_ Owen RR, Woodward EN, Drummond KL, et al. Using implementation facilitation to implement primary care mental health integration via clinical video telehealth in rural clinics: protocol for a hybrid type 2 cluster randomized stepped-wedge design. Implement Sci. 2019;14:33. https://doi.org/10.1186/s13012-019-0875-5_x000D_ Woodward EN, Drummond KL, …
Øye, C; Mekki, TE; Jacobsen, FF; Førland, O	Facilitating change from a distance - a story of success? A discussion on leaders' styles in facilitating change in four nursing homes in Norway	2016	Journal of Nursing Management	24	6	745-54	https://doi.org/10.1111/jonm.12378	Study MEDCED Anthropology, Cultural Attitude of Health Personnel Education, Nursing, Continuing/methods/*standards Humans *Leadership Norway Nurse Administrators/standards Nursing Homes/*standards *Organizational Innovation Restraint, Physical/statistics & numerical data Promoting Action on Research Implementation in Health Services ethnography facilitation implementation leadership style nursing…	Study setting: Norway_x000D_ Related articles:_x000D_ Mekki TE, Oye C, Kristensen B, et al. The inter-play between facilitation and context in the promoting action on research implementation in health services framework: a qualitative exploratory implementation study embedded in a cluster randomized controlled trial to reduce restraint in nursing homes. J Adv Nurs. 2017;73(11):2622-2632. https://…
Pallangyo, E; Mbekenga, C; Olsson, P; Eriksson, L; Bergstrom, A	Implementation of a facilitation intervention to improve postpartum care in a low-resource suburb of Dar es Salaam, Tanzania	2018	Implementation Science	13		102	https://doi.org/10.1186/s13012-018-0794-x	Study LMIC Child Child Health Services/*organization & administration Female Focus Groups Humans Infant, Newborn Maternal Health Services/*organization & administration *Postnatal Care Pregnancy Qualitative Research *Quality Improvement Tanzania Facilitation Intervention Knowledge translation Perinatal health Postpartum care Quality of care	Study setting: Tanzania
Pandhi, N; Jacobson, N; Crowder, M; Quanbeck, A; Hass, M; Davis, S	Engaging patients in primary care quality improvement initiatives: Facilitators and barriers	2020	American Journal of Medical Quality	35	1	52-62	https://doi.org/10.1177/1062860619842938	Study Ambulatory Care Facilities/organization & administration Humans Patient Care Team/*organization & administration Patient Participation/*statistics & numerical data Pilot Projects Primary Health Care/*organization & administration Qualitative Research Quality Improvement/*organization & administration United States patient care team patient participation practice redesign primary health care…	Study setting: USA
Pannick, S; Athanasiou, T; Long, SJ; Beveridge, I; Sevdalis, N	Translating staff experience into organisational improvement: the HEADS-UP stepped wedge, cluster controlled, non-randomised trial	2017	BMJ Open	7		e014333	https://doi.org/10.1136/bmjopen-2016-014333	Study HEADS-UP Aged Aged, 80 and over Delivery of Health Care/*organization & administration Feedback Female Hospital Units/standards/*statistics & numerical data Humans Length of Stay/*statistics & numerical data Linear Models Male Middle Aged Multilevel Analysis Patient Care Team/*organization & administration Patient Safety Prospective Studies Surveys and Questionnaires United Kingdom interdis…	Study setting: USA Related articles: Pannick S, Athanasiou T, Long SJ, Beveridge I, Sevdalis N. Translating staff experience into organisational improvement: the HEADS-UP stepped wedge, cluster controlled, non-randomised trial. BMJ Open. 2017;7:e014333. https://doi.org/10.1136/bmjopen-2016-014333 Pannick S, Beveridge I, Ashrafian H, Long SJ, Athanasiou T, Sevdalis N. A stepped wedge, cluster cont…
Pannick, S; Beveridge, I; Ashrafian, H; Long, SJ; Athanasiou, T; Sevdalis, N	A stepped wedge, cluster controlled trial of an intervention to improve safety and quality on medical wards: the HEADS-UP study protocol	2015	BMJ Open	5	6	e007510	https://doi.org/10.1136/bmjopen-2014-007510	Study Protocol HEADS-UP Adult Cluster Analysis Health Knowledge, Attitudes, Practice Hospitalization Humans Medical Errors/*prevention & control Medical Staff, Hospital/standards Patient Care Team/standards Patient Outcome Assessment *Patient Safety Patients' Rooms Pilot Projects Prospective Studies Quality of Health Care Sample Size GENERAL MEDICINE (see Internal Medicine)	Study setting: USA_x000D_ Related articles:_x000D_ Pannick S, Athanasiou T, Long SJ, Beveridge I, Sevdalis N. Translating staff experience into organisational improvement: the HEADS-UP stepped wedge, cluster controlled, non-randomised trial. BMJ Open. 2017;7:e014333. https://doi.org/10.1136/bmjopen-2016-014333_x000D_ Pannick S, Beveridge I, Ashrafian H, Long SJ, Athanasiou T, Sevdalis N. A steppe…
Parchman, ML; Anderson, ML; Dorr, DA; Fagnan, LJ; O'Meara, ES; Tuzzio, L; Penfold, RB; Cook, AJ; Hummel, J; Conway, C; Cholan, R; Baldwin, LM	A randomized trial of external practice support to improve cardiovascular risk factors in primary care	2019	Annals of Family Medicine	17	Suppl 1	S40-S49	https://doi.org/10.1370/afm.2407	Study EvidenceNOW: Healthy Hearts Northwest (H2N) Cardiovascular Diseases/*therapy Delivery of Health Care/*standards Evidence-Based Practice Humans Idaho Models, Organizational Oregon Outcome Assessment, Health Care *Primary Health Care Quality Control Quality of Health Care Risk Factors Washington cardiovascular disease chronic illness health promotion health services organizational change prac…	Study setting: USA Related articles: Coleman KF, Krakauer C, Anderson M, Michaels L, Dorr DA, Fagnan LJ, Hsu C, Parchman ML. Improving quality improvement capacity and clinical performance in small primary care practices. The Annals of Family Medicine. 2021 Nov 1;19(6):499-506. https://doi.org/10.1370/afm.2733 Fagnan LJ, Ramsey K, Dickinson C, Kline T, Parchman ML. Place matters: closing the gap …
Parchman, ML; Fagnan, LJ; Dorr, DA; Evans, P; Cook, AJ; Penfold, RB; Hsu, C; Cheadle, A; Baldwin, LM; Tuzzio, L	Study protocol for Healthy Hearts Northwest": a 2 x 2 randomized factorial trial to build quality improvement capacity in primary care"	2016	Implementation Science	11		138	https://doi.org/10.1186/s13012-016-0502-7	Study Protocol EvidenceNOW: Healthy Hearts Northwest (H2N) Biomedical Research Capacity Building/*methods Cardiovascular Diseases/*prevention & control Health Promotion/*methods Humans Idaho Oregon Primary Health Care/*methods/organization & administration/*standards *Quality Improvement Research Design Risk Factors Washington Cardiovascular diseases Primary health care Quality improvement	Study setting: USA Related articles: Coleman KF, Krakauer C, Anderson M, Michaels L, Dorr DA, Fagnan LJ, Hsu C, Parchman ML. Improving quality improvement capacity and clinical performance in small primary care practices. The Annals of Family Medicine. 2021 Nov 1;19(6):499-506. https://doi.org/10.1370/afm.2733 Fagnan LJ, Ramsey K, Dickinson C, Kline T, Parchman ML. Place matters: closing the gap …
Parchman, ML; Noel, PH; Culler, SD; Lanham, HJ; Leykum, LK; Romero, RL; Palmer, RF	A randomized trial of practice facilitation to improve the delivery of chronic illness care in primary care: initial and sustained effects	2013	Implementation Science	8		93	https://doi.org/10.1186/1748-5908-8-93	Study Adult Chronic Disease/*therapy Delivery of Health Care/*standards Female Humans Male Middle Aged *Primary Health Care Quality Improvement/*organization & administration Texas	Study setting: USA Related articles: Culler SD, Parchman ML, Lozano-Romero R, et al. Cost estimates for operating a primary care practice facilitation program. Ann Fam Med. 2013;11(3):207-211. https://doi.org/10.1370/afm.1496 Noel PH, Lanham HJ, Palmer RF, Leykum LK, Parchman ML. The importance of relational coordination and reciprocal learning for chronic illness care within primary care teams. …
Parchman, ML; Pugh, JA; Culler, SD; Noel, PH; Arar, NH; Romero, RL; Palmer, RF	A group randomized trial of a complexity-based organizational intervention to improve risk factors for diabetes complications in primary care settings: study protocol	2008	Implementation Science	3		15	https://doi.org/10.1186/1748-5908-3-15	Study Protocol Managed care quality System Primary care setting Primary care practice Complex adaptive system Chronic care model Interclass correlation coefficient	Study setting: USA_x000D_ Related articles:_x000D_ Culler SD, Parchman ML, Lozano-Romero R, et al. Cost estimates for operating a primary care practice facilitation program. Ann Fam Med. 2013;11(3):207-211. https://doi.org/10.1370/afm.1496_x000D_ Noel PH, Lanham HJ, Palmer RF, Leykum LK, Parchman ML. The importance of relational coordination and reciprocal learning for chronic illness care within…
Parker, SM; Stocks, N; Nutbeam, D; Thomas, L; Denney-Wilson, E; Zwar, N; Karnon, J; Lloyd, J; Noakes, M; Liaw, ST; Lau, A; Osborne, R; Harris, MF	Preventing chronic disease in patients with low health literacy using eHealth and teamwork in primary healthcare: protocol for a cluster randomised controlled trial	2018	BMJ Open	8	6	e023239	https://doi.org/10.1136/bmjopen-2018-023239	Study Protocol Australia Body Mass Index Chronic Disease/*prevention & control Cost-Benefit Analysis Exercise *Health Literacy Healthy Lifestyle Humans Obesity/*therapy Overweight/*therapy Primary Health Care Quality of Life Randomized Controlled Trials as Topic Socioeconomic Factors *Telemedicine Weight Reduction Programs/*methods health literacy m-health obesity overweight preventive medicine p…	Study setting: Australia
Pattinson, RC; Arsalo, I; Bergh, AM; Malan, AF; Patrick, M; Phillips, N	Implementation of kangaroo mother care: a randomized trial of two outreach strategies	2005	Acta Paediatrica	94	7	924-927	https://doi.org/10.1111/j.1651-2227.2005.tb02012.x	Study LMIC Allied Health Personnel/*education Hospitals, Rural Hospitals, Teaching Hospitals, Urban Humans Infant Infant Care/*methods *Inservice Training Program Evaluation South Africa	Study setting: South Africa
Peet, J; Theobald, KA; Douglas, C	Building safety cultures at the frontline: an emancipatory practice development approach for strengthening nursing surveillance on an acute care ward	2022	Journal of Clinical Nursing	31	2023-05-06	642-656	https://doi.org/10.1111/jocn.15923	Study Humans *Problem-Based Learning Safety Management *Staff Development Workplace clinical deterioration critical social science emancipatory Practice Development nursing surveillance patient assessment patient safety physical assessment registered nurses workplace culture	Study setting: Australia
Penney, LS; Bharath, PS; Miake-Lye, I; Leng, M; Olmos-Ochoa, TT; Finley, EP; Chawla, N; Barnard, JM; Ganz, DA	Toolkit and distance coaching strategies: a mixed methods evaluation of a trial to implement care coordination quality improvement projects in primary care	2021	BMC Health Services Research	21	1	817-021	https://doi.org/10.1186/s12913-021-06850-1	Study Humans *Mentoring Primary Health Care Prospective Studies *Quality Improvement Retrospective Studies Systematic Reviews as Topic Care coordination Consolidated framework for implementation research External facilitation Primary care Quality improvement Toolkit	Study setting: USA
Penney, LS; Damush, TM; Rattray, NA; Miech, EJ; Baird, SA; Homoya, BJ; Myers, LJ; Bravata, DM	Multi-tiered external facilitation: the role of feedback loops and tailored interventions in supporting change in a stepped-wedge implementation trial	2021	Implementation Science Communications	2	1	82-021	https://doi.org/10.1186/s43058-021-00180-3	Study PREVENT Cerebrovascular disease Facilitation Implementation science Veterans Health Administration	Study setting: USA Related articles: Bravata DM, Myers LJ, Homoya B, et al. The protocol-guided rapid evaluation of veterans experiencing new transient neurological symptoms (PREVENT) quality improvement program: rationale and methods. BMC Neurology. 2019;19:294. https://doi.org/10.1186/s12883-019-1517-x Damush TM, Miech EJ, Rattray NA, et al. Implementation evaluation of a complex intervention t…
Persell, SD; Liss, DT; Walunas, TL; Ciolino, JD; Ahmad, FS; Brown, T; French, DD; Hountz, R; Iversen, K; Lindau, ST; Lipiszko, D; Makelarski, JA; Mazurek, K; Murakami, L; Peprah, Y; Potempa, J; Rasmussen, LV; Wang, A; Wang, J; Yeh, C; Kho, AN	Effects of 2 forms of practice facilitation on cardiovascular prevention in primary care: a practice-randomized, comparative effectiveness trial	2020	Medical Care	58	4	344-351	https://doi.org/10.1097/MLR.0000000000001260	Study EvidenceNOW: Healthy Hearts in the Heartland (H3) Adult Aged Cardiovascular Diseases/*prevention & control *Comparative Effectiveness Research Female Humans Male Middle Aged Practice Management, Medical/*organization & administration Primary Health Care/*organization & administration *Quality Improvement Surveys and Questionnaires United States	Study setting: USA Related articles: Abramsohn E, DePumpo M, Boyd K, et al. Implementation of community-based resource referrals for cardiovascular disease self-management. Ann Fam Med. 2020;18(6):486-495. https://doi.org/10.1370/afm.2583 Ciolino JD, Jackson KL, Liss DT, et al. Design of Healthy Hearts in the Heartland (H3): a practice-randomized, comparative effectiveness study. Contemp Clin Tri…
Pestka, DL; Sorensen, TD	Evaluating the experience of organizations implementing medication management services using a variety of implementation strategies	2021	Innovations in Pharmacy	12	1		https://doi.org/10.24926/iip.v12i1.3610	Study implementation science medication therapy management quality improvement	Study setting: USA
Petrova, M; Dale, J; Munday, D; Koistinen, J; Agarwal, S; Lall, R	The role and impact of facilitators in primary care: findings from the implementation of the Gold Standards Framework for palliative care	2010	Family Practice	27	1	38-47	https://doi.org/10.1093/fampra/cmp066	Study England Family Practice/standards Humans Interviews as Topic Northern Ireland Palliative Care/*standards Practice Patterns, Physicians' *Primary Health Care Quality Assurance, Health Care *Social Support Surveys and Questionnaires	Study setting: UK Related articles: Dale J, Petrova M, Munday D, Koistinen-Harris J, Lall R, Thomas K. A national facilitation project to improve primary palliative care: impact of the Gold Standards Framework on process and self-ratings of quality. Qual Saf Health Care. 2009;18(3):174-180. https://doi.org/10.1136/qshc.2007.024836 Petrova M, Dale J, Munday D, Koistinen J, Agarwal S, Lall R. The r…
Pham-Singer, H; Onakomaiya, M; Cuthel, A; De Leon, S; Shih, S; Chow, S; Shelley, D	Using a customer relationship management system to manage a quality improvement intervention	2021	American Journal of Medical Quality	36	4	247-254	https://doi.org/10.1177/1062860620953214	Study EvidenceNOW: Healthy Hearts New York City (HHNYC) Delivery of Health Care Health Services Research Humans New York City *Primary Health Care *Quality Improvement	Study setting: USA Related articles: Berry CA, Nguyen AM, Cuthel AM, et al. Measuring implementation strategy fidelity in HealthyHearts NYC: a complex intervention using practice facilitation in primary care. Am J Med Qual. 2020;36(4):270-276. https://doi.org/10.1177/1062860620959450 Gold HT, Siman N, Cuthel AM, Nguyen AM, Pham-Singer H, Berry CA, Shelley DR. A practice facilitation-guided interv…
Pimentel, CB; Mills, WL; Palmer, JA; Dillon, K; Sullivan, JL; Wewiorski, NJ; Snow, AL; Allen, RS; Hopkins, SD; Hartmann, CW	Blended facilitation as an effective implementation strategy for quality improvement and research in nursing homes	2019	Journal of Nursing Care Quality	34	3	210-216	https://doi.org/10.1097/NCQ.0000000000000376	Study DIRECT Evidence-Based Practice/*methods/standards Humans Nursing Homes/*standards Qualitative Research Quality Improvement/*trends Quality of Health Care/standards United States United States Department of Veterans Affairs/organization & administration/statistics & numerical data Veterans/psychology/statistics & numerical data	Study setting: USA Related articles: Hartmann CW, Mills WL, Pimentel CB, et al. Impact of intervention to improve nursing home resident-staff interactions and engagement. Gerontologist. 2018;58(4):e291-e301. https://doi.org/10.1093/geront/gny039 Mills WL, Pimentel CB, Palmer JA, et al. Applying a theory-driven framework to guide quality improvement efforts in nursing homes: the LOCK Model. Geront…
Pimentel, CB; Mills, WL; Snow, AL; Palmer, JA; Sullivan, JL; Wewiorski, NJ; Hartmann, CW	Adapting strategies for optimal intervention implementation in nursing homes: A formative evaluation	2020	The Gerontologist	60	8	1555-1565	https://doi.org/10.1093/geront/gnaa025	Study DIRECT Humans Motivation *Nursing Homes Quality Improvement United States *United States Department of Veterans Affairs Work Engagement Long-term care Methodology Organizational and institutional issues Qualitative research methods Veterans	Study setting: USA_x000D_ Related articles:_x000D_ Hartmann CW, Mills WL, Pimentel CB, et al. Impact of intervention to improve nursing home resident-staff interactions and engagement. Gerontologist. 2018;58(4):e291-e301. https://doi.org/10.1093/geront/gny039_x000D_ Mills WL, Pimentel CB, Palmer JA, et al. Applying a theory-driven framework to guide quality improvement efforts in nursing homes: t…
Pittman, JOE; Lindamer, L; Afari, N; Depp, C; Villodas, M; Hamilton, A; Kim, B; Mor, MK; Almklov, E; Gault, J; Rabin, B	Implementing eScreening for suicide prevention in VA post-9/11 transition programs using a stepped-wedge, mixed-method, hybrid type-II implementation trial: a study protocol	2021	Implementation Science Communications	2	1	46-021	https://doi.org/10.1186/s43058-021-00142-9	Study Protocol Facilitation Implementation Prism Re-aim Suicide Veterans eScreening	Study setting: USA
Pittman, JOE; Rabin, B; Almklov, E; Afari, N; Floto, E; Rodriguez, E; Lindamer, L	Adaptation of a quality improvement approach to implement eScreening in VHA healthcare settings: innovative use of the Lean Six Sigma Rapid Process Improvement Workshop	2021	Implementation Science Communications	2	1	37-021	https://doi.org/10.1186/s43058-021-00132-x	Study Electronic screening Implementation Quality improvement Rpiw eScreening	Study setting: USA
Powell-Cope, G; Toyinbo, P; Patel, N; Rugs, D; Elnitsky, C; Hahm, B; Sutton, B; Campbell, R; Besterman-Dahan, K; Matz, M; Hodgson, M	Effects of a national safe patient handling program on nursing injury incidence rates	2014	The Journal of Nursing Administration	44	10	525-534	https://doi.org/10.1097/nna.0000000000000111	Study Adult Female Hospitals, Veterans Humans Incidence Inservice Training/*standards Longitudinal Studies Male Models, Statistical Moving and Lifting Patients/*standards Musculoskeletal System/*injuries Nursing Staff, Hospital/*education Occupational Diseases/*prevention & control Patient Safety/standards Program Evaluation United States/epidemiology United States Department of Veterans Affairs …	Study setting: USA_x000D_ Related articles:_x000D_ Elnitsky CA, Powell-Cope G, Besterman-Dahan KL, Rugs D, Ullrich PM. Implementation of safe patient handling in the U.S. Veterans health system: a qualitative study of internal facilitators' perceptions. Worldviews Evid Based Nurs. 2015;12(4):208-216. https://doi.org/10.1111/wvn.12098_x000D_ Powell-Cope G, Toyinbo P, Patel N, et al. Effects of a n…
Quanbeck, A; Almirall, D; Jacobson, N; Brown, RT; Landeck, JK; Madden, L; Cohen, A; Deyo, BMF; Robinson, J; Johnson, RA; Schumacher, N	The Balanced Opioid Initiative: protocol for a clustered, sequential, multiple-assignment randomized trial to construct an adaptive implementation strategy to improve guideline-concordant opioid prescribing in primary care	2020	Implementation Science	15		26	https://doi.org/10.1186/s13012-020-00990-4	Study Protocol Balanced Opioid Initiative Analgesics, Opioid/*administration & dosage Counseling/organization & administration Education, Medical, Continuing/organization & administration Guideline Adherence/*organization & administration/standards Humans Peer Group Practice Guidelines as Topic/*standards Practice Patterns, Physicians' Primary Health Care/*organization & administration/standards …	Study setting: USA_x000D_ Related articles:_x000D_ Quanbeck A, Almirall D, Jacobson N, et al. The Balanced Opioid Initiative: protocol for a clustered, sequential, multiple-assignment randomized trial to construct an adaptive implementation strategy to improve guideline-concordant opioid prescribing in primary care. Implement Sci. 2020;15:26. https://doi.org/10.1186/s13012-020-00990-4_x000D_ Quan…
Quanbeck, A; Brown, RT; Zgierska, AE; Jacobson, N; Robinson, JM; Johnson, RA; Deyo, BM; Madden, L; Tuan, WJ; Alagoz, E	A randomized matched-pairs study of feasibility, acceptability, and effectiveness of systems consultation: a novel implementation strategy for adopting clinical guidelines for Opioid prescribing in primary care	2018	Implementation Science	13		21	https://doi.org/10.1186/s13012-018-0713-1	Study Balanced Opioid Initiative Analgesics, Opioid/*administration & dosage Chronic Pain/*therapy Delivery of Health Care/*organization & administration Evidence-Based Practice/*organization & administration/standards Female Focus Groups *Guideline Adherence Humans Interviews as Topic Male Opioid-Related Disorders/diagnosis/*therapy *Practice Guidelines as Topic Practice Patterns, Physicians' Pr…	Study setting: USA_x000D_ Related articles:_x000D_ Quanbeck A, Almirall D, Jacobson N, et al. The Balanced Opioid Initiative: protocol for a clustered, sequential, multiple-assignment randomized trial to construct an adaptive implementation strategy to improve guideline-concordant opioid prescribing in primary care. Implement Sci. 2020;15:26. https://doi.org/10.1186/s13012-020-00990-4_x000D_ Quan…
Quinn, JM; Gephart, SM; Davis, MP	External facilitation as an evidence-based practice implementation strategy during an antibiotic stewardship collaborative in neonatal intensive care units	2019	Worldviews on Evidence-Based Nursing	16	6	454-461	https://doi.org/10.1111/wvn.12413	Study Antimicrobial Stewardship/methods/*standards California Evidence-Based Practice/*education/methods High-Intensity Interval Training/methods Humans Intensive Care Units, Neonatal/organization & administration Interdisciplinary Placement/methods Program Development/methods Qualitative Research QI collaborative antibiotic stewardship evidence-based practice facilitation implementation science …	Study setting: USA
Rankin, KM; Cooper, A; Sanabria, K; Binns, HJ; Onufer, C	Illinois medical home project: pilot intervention and evaluation	2009	American Journal of Medical Quality	24	4	302-309	https://doi.org/10.1177/1062860609335759	Study Community Health Services/*organization & administration Consumer Behavior Continuity of Patient Care/organization & administration Cultural Competency Health Services Accessibility/organization & administration Health Services Needs and Demand/*organization & administration Humans Illinois Patient-Centered Care/organization & administration Pediatrics/*organization & administration Primary…	Study setting: USA
Rattray, NA; Khaw, A; McGrath, M; Damush, TM; Miech, EJ; Lenet, A; Stahl, S; Ferguson, J; Myers, J; Guenther, D; Homoya, BJ; Bravata, DM	Evaluating the feasibility of implementing a Telesleep pilot program using two-tiered external facilitation	2020	BMC Health Services Research	20		357	https://doi.org/10.1186/s12913-020-05164-y	Study Adult Aged Feasibility Studies Female Humans Male Middle Aged Pilot Projects *Positive-Pressure Respiration Program Evaluation Prospective Studies *Remote Sensing Technology Sleep Apnea, Obstructive/*therapy Telemedicine/*methods/*organization & administration Veterans/statistics & numerical data Disease management Implementation science Outcomes Quality improvement Sleep apnea Sleep medici…	Study setting: USA
Ridgeway, JL; Branda, ME; Gravholt, D; Brito, JP; Hargraves, IG; Hartasanchez, SA; Leppin, AL; Gomez, YL; Mann, DM; Nautiyal, V; Thomas, RJ; Behnken, EM; Torres Roldan, VD; Shah, ND; Khurana, CS; Montori, VM	Increasing risk-concordant cardiovascular care in diverse health systems: a mixed methods pragmatic stepped wedge cluster randomized implementation trial of shared decision making (SDM4IP)	2021	Implementation Science Communications	2	1	43-021	https://doi.org/10.1186/s43058-021-00145-6	Study Protocol Cardiovascular treatment Implementation facilitation Implementation science Mixed methods Risk-treatment paradox Shared decision making	Study setting: USA
Ritchie, MJ; Kirchner, JE; Townsend, JC; Pitcock, JA; Dollar, KM; Liu, CF	Time and organizational cost for facilitating implementation of primary care mental health integration	2020	Journal of General Internal Medicine	35	4	1001-1010	https://doi.org/10.1007/s11606-019-05537-y	Study Blended Facilitation facilitation implementation research integrated primary care mental health primary care Behavioral health Depression Barriers	Study setting: USA Related articles: Kirchner JE, Ritchie MJ, Pitcock JA, Parker LE, Curran GM, Fortney JC. Outcomes of a partnered facilitation strategy to implement primary care-mental health. J Gen Intern Med. 2014;29(4):904-912. https://doi.org/10.1007/s11606-014-3027-2 Ritchie MJ, Kirchner JE, Townsend JC, Pitcock JA, Dollar KM, Liu CF. Time and organizational cost for facilitating implement…
Ritchie, MJ; Parker, LE; Edlund, CN; Kirchner, JE	Using implementation facilitation to foster clinical practice quality and adherence to evidence in challenged settings: a qualitative study	2017	BMC Health Services Research	17		294	https://doi.org/10.1186/s12913-017-2217-0	Study Blended Facilitation *Evidence-Based Practice *Guideline Adherence Humans Interviews as Topic *Primary Health Care Qualitative Research United States United States Department of Veterans Affairs Expert ratings Facilitation Fidelity Implementation science Integrated care Mental health Primary care Quality	Study setting: USA Related articles: Kirchner JE, Ritchie MJ, Pitcock JA, Parker LE, Curran GM, Fortney JC. Outcomes of a partnered facilitation strategy to implement primary care-mental health. J Gen Intern Med. 2014;29(4):904-912. https://doi.org/10.1007/s11606-014-3027-2 Ritchie MJ, Kirchner JE, Townsend JC, Pitcock JA, Dollar KM, Liu CF. Time and organizational cost for facilitating implement…
Ritchie, MJ; Parker, LE; Kirchner, JE	From novice to expert: a qualitative study of implementation facilitation skills	2020	Implementation Science Communications	1		25	https://doi.org/10.1186/s43058-020-00006-8	Study Blended Facilitation Facilitation Implementation Skills	Study setting: USA Related articles: Kirchner JE, Ritchie MJ, Pitcock JA, Parker LE, Curran GM, Fortney JC. Outcomes of a partnered facilitation strategy to implement primary care-mental health. J Gen Intern Med. 2014;29(4):904-912. https://doi.org/10.1007/s11606-014-3027-2 Ritchie MJ, Kirchner JE, Townsend JC, Pitcock JA, Dollar KM, Liu CF. Time and organizational cost for facilitating implement…
Ritchie, MJ; Parker, LE; Kirchner, JE	From novice to expert: methods for transferring implementation facilitation skills to improve healthcare delivery	2021	Implementation Science Communications	2	1	39-021	https://doi.org/10.1186/s43058-021-00138-5	Study Blended Facilitation Facilitation Implementation Implementation strategy Skill transfer	Study setting: USA Related articles: Kirchner JE, Ritchie MJ, Pitcock JA, Parker LE, Curran GM, Fortney JC. Outcomes of a partnered facilitation strategy to implement primary care-mental health. J Gen Intern Med. 2014;29(4):904-912. https://doi.org/10.1007/s11606-014-3027-2 Ritchie MJ, Kirchner JE, Townsend JC, Pitcock JA, Dollar KM, Liu CF. Time and organizational cost for facilitating implement…
Roberge, P; Fournier, L; Brouillet, H; Hudon, C; Houle, J; Provencher, MD; Levesque, JF	Implementing a knowledge application program for anxiety and depression in community-based primary mental health care: a multiple case study research protocol	2013	Implementation Science	8		26	https://doi.org/10.1186/1748-5908-8-26	Study Protocol Anxiety Disorders/*therapy Case-Control Studies Community Mental Health Services/*organization & administration/standards Delivery of Health Care/organization & administration/standards Depressive Disorder, Major/*therapy Diffusion of Innovation *Health Knowledge, Attitudes, Practice *Health Plan Implementation Humans Patient Care Team/organization & administration/standards Primar…	Study setting: Canada
Roberts, NA; Janda, M; Stover, AM; Alexander, KE; Wyld, D; Mudge, A; ISOQOL PROMs/PREMs in Clinical Practice Implementation Science Work Group	The utility of the implementation science framework Integrated Promoting Action on Research Implementation in Health Services" (i-PARIHS) and the facilitator role for introducing patient-reported outcome measures (PROMs) in a medical oncology outpatient department"	2021	Quality of Life Research	30	11	3063-3071	https://doi.org/10.1007/s11136-020-02669-1	Study Health Services Humans *Implementation Science Medical Oncology *Outpatients Patient Reported Outcome Measures Pilot Projects Quality of Life/psychology Clinical practice Implementation science Patient-reported outcome measures Quality of life Routine care	Study setting: USA
Roderick, SS; Burdette, N; Hurwitz, D; Yeracaris, P	Integrated behavioral health practice facilitation in patient centered medical homes: a promising application	2017	Families, Systems & Health	35	2	227-237	https://doi.org/10.1037/fsh0000273	Study Delivery of Health Care, Integrated/*methods/standards Humans Maine Patient-Centered Care/*methods/standards Primary Health Care/methods/standards Quality Improvement	Study setting: USA
Rogers, E; Fernandez, S; Gillespie, C; Smelson, D; Hagedorn, HJ; Elbel, B; Kalman, D; Axtmayer, A; Kurowski, K; Sherman, SE	Telephone care coordination for smokers in VA mental health clinics: protocol for a hybrid type-2 effectiveness-implementation trial	2013	Addiction Science & Clinical Practice	8		7	https://doi.org/10.1186/1940-0640-8-7	Study Protocol Adult Counseling/*methods Female Health Plan Implementation Humans Male Mental Health Services/statistics & numerical data Middle Aged Patient Care Team/organization & administration Patient Compliance/statistics & numerical data Smoking Cessation/*methods *Smoking Prevention Surveys and Questionnaires Telephone/*statistics & numerical data Tobacco Use Disorder/*rehabilitation Trea…	Study setting: USA
Rogers, ES; Cuthel, AM; Berry, CA; Kaplan, SA; Shelley, DR	Clinician perspectives on the benefits of practice facilitation for small primary care practices	2019	Annals of Family Medicine	17	Suppl 1	S17-S23	https://doi.org/10.1370/afm.2427	Study EvidenceNOW: Healthy Hearts New York City (HHNYC) Electronic Health Records/*organization & administration Female Humans Interviews as Topic Male New York City Primary Health Care/*organization & administration Qualitative Research *Quality Improvement health information technology organizational change physician perspective practice facilitation practice transformation practice-based resea…	Study setting: USA Related articles: Berry CA, Nguyen AM, Cuthel AM, et al. Measuring implementation strategy fidelity in HealthyHearts NYC: a complex intervention using practice facilitation in primary care. Am J Med Qual. 2020;36(4):270-276. https://doi.org/10.1177/1062860620959450 Gold HT, Siman N, Cuthel AM, Nguyen AM, Pham-Singer H, Berry CA, Shelley DR. A practice facilitation-guided interv…
Rose, AJ; Park, A; Gillespie, C; Van Deusen Lukas, C; Ozonoff, A; Petrakis, BA; Reisman, JI; Borzecki, AM; Benedict, AJ; Lukesh, WN; Schmoke, TJ; Jones, EA; Morreale, AP; Ourth, HL; Schlosser, JE; Mayo-Smith, MF; Allen, AL; Witt, DM; Helfrich, CD; McCullough, MB	Results of a regional effort to improve Warfarin management	2017	Annals of Pharmacotherapy	51	5	373-379	https://doi.org/10.1177/1060028016681030	Study ACCII Anticoagulants/administration & dosage/adverse effects/*therapeutic use Blood Coagulation/*drug effects Delivery of Health Care/*standards/trends Humans *International Normalized Ratio New England *Quality Improvement United States United States Department of Veterans Affairs Warfarin/administration & dosage/adverse effects/*therapeutic use anticoagulants implementation science qualit…	Study setting: USA Related articles: McCullough MB, Chou AF, Solomon JL, et al. The interplay of contextual elements in implementation: an ethnographic case study. BMC Health Serv Res. 2015;15:62. https://doi/org/10.1186/s12913-015-0713-7 McCullough MB, Gillespie C, Petrakis BA, et al. Forming and activating an internal facilitation group for successful implementation: a qualitative study. Resear…
Rose, M; Maciejewski, H; Nowack, J; Stamm, B; Liu, G; Gowda, C	Promoting pediatric preventive visits through quality improvement initiatives in the primary care setting	2021	The Journal of Pediatrics	228		220-227	https://doi.org/10.1016/j.jpeds.2020.08.081	Study Child Child, Preschool Family Practice/*methods Female Humans Male Preventive Health Services/*organization & administration Primary Health Care/*organization & administration Program Evaluation *Quality Improvement United States adolescents children well care visits	Study setting: USA
Rosen, CS; Davis, CA; Riggs, D; Cook, J; Peterson, AL; Young-McCaughan, S; Comtois, KA; Haddock, CK; Borah, EV; Dondanville, KA; Finley, EP; Jahnke, SA; Poston, WSC; Wiltsey-Stirman, S; Neitzer, A; Broussard, CR; Brzuchalski, MA; Clayton, MSP; Conforte, LAM; Flores, A; Hein, J; Keith, CF; Jinkerson, CJ; Letendre, M; Nofziger, D; Pollick, K; Santiago, CK; Waggoner, LCJ; Woodworth, C; McLean, CP	Targeted Assessment and Context-Tailored Implementation of Change Strategies (TACTICS) to increase evidence based psychotherapy in military behavioral health clinics: design of a cluster-randomized stepped-wedge implementation study	2020	Contemporary Clinical Trials	93		106008	https://doi.org/10.1016/j.cct.2020.106008	Study Protocol Female Health Knowledge, Attitudes, Practice Health Personnel/education Humans Implosive Therapy/methods Inservice Training Male Mental Health Mental Health Services/*organization & administration *Military Personnel Patient Satisfaction Psychotherapy/*methods Research Design Stress Disorders, Post-Traumatic/*therapy External facilitation Military Ptsd Prolonged exposure therapy Ru…	Study setting: USA
Rugs, D; Toyinbo, P; Patel, N; Powell-Cope, G; Hahm, B; Elnitsky, C; Besterman-Dahan, K; Campbell, R; Sutton, B	Processes and outcomes of the Veterans Health Administration safe patient handling program: study protocol	2013	JMIR Research Protocols	2	2	e49	https://doi.org/10.2196/resprot.2905	Study Protocol back injuries methods moving and lifting patients occupational injuries program evaluation	Study setting: USA_x000D_ Related articles:_x000D_ Elnitsky CA, Powell-Cope G, Besterman-Dahan KL, Rugs D, Ullrich PM. Implementation of safe patient handling in the U.S. Veterans health system: a qualitative study of internal facilitators' perceptions. Worldviews Evid Based Nurs. 2015;12(4):208-216. https://doi.org/10.1111/wvn.12098_x000D_ Powell-Cope G, Toyinbo P, Patel N, et al. Effects of a n…
Ruhe, MC; Weyer, SM; Zronek, S; Wilkinson, A; Wilkinson, PS; Stange, KC	Facilitating practice change: lessons from the STEP-UP clinical trial	2005	Preventive Medicine	40	6	729-734	https://doi.org/10.1016/j.ypmed.2004.09.015	Study STEP-UP Clinical Trials as Topic Female Health Services Research Humans Male Organizational Case Studies Organizational Innovation Practice Patterns, Physicians'/*organization & administration Preventive Health Services/*supply & distribution Primary Health Care/*standards/trends Program Evaluation Retrospective Studies Total Quality Management/*organization & administration United States	Study setting: USA Related articles: Goodwin MA, Zyzanski SJ, Zronek S, et al. A clinical trial of tailored office systems for preventive service delivery: The Study to Enhance Prevention by Understanding Practice (STEP-UP). Am J Prev Med. 2001;21(1):20-28. https://doi.org/10.1016/S0749-3797(01)00310-5 Ruhe MC, Weyer SM, Zronek S, Wilkinson A, Wilkinson PS, Stange KC. Facilitating practice change…
Russell, G; Gunatillaka, N; Lewis, V; Cheng, IH; Enticott, J; Marsh, G; Vasi, S; Advocat, J; Song, H; Saito, S; Casey, S; Smith, M; Harris, M	The OPTIMISE project: protocol for a mixed methods, pragmatic, quasi-experimental trial to improve primary care delivery to refugees in Australia	2019	BMC Health Services Research	19		396	https://doi.org/10.1186/s12913-019-4235-6	Study OPTIMISE Protocol Ambulatory Care Facilities Australia Delivery of Health Care/*organization & administration Humans Primary Health Care/*organization & administration Quality Improvement/*organization & administration Referral and Consultation *Refugees Intervention trial Migrant health Partnerships Primary care Primary health care Refugee health	Study setting: Australia Related articles: Russell G, Gunatillaka N, Lewis V, Cheng IH, Enticott J, Marsh G, Vasi S, Advocat J, Song H, Saito S, Casey S. The OPTIMISE project: protocol for a mixed methods, pragmatic, quasi-experimental trial to improve primary care delivery to refugees in Australia. BMC Health Services Research. 2019 Dec;19(1):1-2. https://doi.org/10.1186/s12913-019-4235-6 Russel…
Russell, G; Lane, R; Parker, S; Litt, J; Mazza, D; Lloyd, J; Zwar, N; van Driel, M; Del Mar, C; Smith, J; Harris, MF	Preventive Evidence into Practice: what factors matter in a facilitation intervention to prevent vascular disease in family practice?	2019	BMC Family Practice	20		113	https://doi.org/10.1186/s12875-019-0995-7	Study PEP Adult Aged Australia Cardiovascular Diseases/etiology/*prevention & control Family Practice/*methods Humans Interviews as Topic Middle Aged Patient Care Team Primary Health Care/methods Quality Improvement Risk Factors Risk Reduction Behavior Family medicine Outreach facilitation Preventive care Primary care Qualitative research	Study setting: Australia Related articles: Harris MF, Lloyd J, Litt J, et al. Preventive evidence into practice (PEP) study: implementation of guidelines to prevent primary vascular disease in general practice protocol for a cluster randomised controlled trial. Implement Sci. 2013;8:8. https://doi.org/10.1186/1748-5908-8-8 Harris MF, Parker SM, Litt J, et al. Implementing guidelines to routinely …
Russell, GM; Long, K; Lewis, V; Enticott, JC; Gunatillaka, N; Cheng, IH; Marsh, G; Vasi, S; Advocat, J; Saito, S; Song, H; Casey, S; Smith, M; Harris, MF	OPTIMISE: a pragmatic stepped wedge cluster randomised trial of an intervention to improve primary care for refugees in Australia	2021	The Medical Journal of Australia	215	9	420-426	https://doi.org/10.5694/mja2.51278	Study OPTIMISE Ambulatory Care Facilities Australia Delivery of Health Care/*organization & administration Humans Primary Health Care/*organization & administration Quality Improvement/*organization & administration Referral and Consultation *Refugees General practice Primary care Quality of health care Randomized controlled trial as topic Refugees	Study setting: Australia Related articles: Russell G, Gunatillaka N, Lewis V, Cheng IH, Enticott J, Marsh G, Vasi S, Advocat J, Song H, Saito S, Casey S. The OPTIMISE project: protocol for a mixed methods, pragmatic, quasi-experimental trial to improve primary care delivery to refugees in Australia. BMC Health Services Research. 2019 Dec;19(1):1-2. https://doi.org/10.1186/s12913-019-4235-6 Russel…
Ruud, T; Drake, RE; Šaltytė Benth, J; Drivenes, K; Hartveit, M; Heiervang, K; Høifødt, TS; Haaland, VØ; Joa, I; Johannessen, JO; Johansen, KJ; Stensrud, B; Woldsengen Haugom, E; Clausen, H; Biringer, E; Bond, GR	The effect of intensive implementation support on fidelity for four evidence-based psychosis treatments: a cluster randomized trial	2021	Administration and Policy in Mental Health	48	5	909-920	https://doi.oeg/10.1007/s10488-021-01136-4	Study Evidence-Based Practice Humans Norway *Psychotic Disorders/therapy Fidelity scale Implementation support Mental health services Psychoses	Study setting: Norway
Ruzek, JI; Landes, SJ; McGee-Vincent, P; Rosen, CS; Crowley, J; Calhoun, PS; McGraw, K; Walser, RD; Smith, JL; Barry, DS; Schmidt, J; Simon, E; Runnals, J; Liu, NH; Shaw, RK; Zimmerman, L; Nottis, D; Tiet, QQ; Juhasz, KM; Kirchner, JE	Creating a practice-based implementation network: Facilitating practice change across health care systems	2020	The Journal of Behavioral Health Services & Research	47	4	449-463	https://doi.org/10.1007/s11414-020-09696-3	Study Checklist Delivery of Health Care/*organization & administration Evidence-Based Practice/*standards Goals Health Personnel/*standards Hospitals, Veterans/statistics & numerical data Humans Mass Screening/standards Mental Disorders/*therapy Mental Health Mental Health Services/*organization & administration Primary Health Care/*organization & administration Program Evaluation Proof of Concep…	Study setting: USA
Rycroft-Malone, J; Anderson, R; Crane, RS; Gibson, A; Gradinger, F; Owen Griffiths, H; Mercer, S; Kuyken, W	Accessibility and implementation in UK services of an effective depression relapse prevention programme - mindfulness-based cognitive therapy (MBCT): ASPIRE study protocol	2014	Implementation Science	9		62	https://doi.org/10.1186/1748-5908-9-62	Study Protocol ASPIRE Chronic Disease Clinical Protocols Cognitive Behavioral Therapy/*methods Depressive Disorder/*prevention & control/*therapy Humans Interviews as Topic Patient Participation Recurrence Research Design United Kingdom	Study setting: UK Related studies: Rycroft-Malone J, Anderson R, Crane RS, et al. Accessibility and implementation in UK services of an effective depression relapse prevention programme - mindfulness-based cognitive therapy (MBCT): ASPIRE study protocol. Implement Sci. 2014;9:62. https://doi.org/10.1186/1748-5908-9-62 Rycroft-Malone J, Gradinger F, Griffiths HO, et al. Accessibility and implement…
Rycroft-Malone, J; Gradinger, F; Griffiths, HO; Crane, R; Gibson, A; Mercer, S; Anderson, R; Kuyken, W	Accessibility and implementation in the UK NHS services of an effective depression relapse prevention programme: learning from mindfulness-based cognitive therapy through a mixed-methods study	2017	Health Services and Delivery Research	5	14		https://doi.org/10.3310/hsdr05140	Study ASPIRE	Study setting: UK_x000D_ Related articles:_x000D_ Rycroft-Malone J, Anderson R, Crane RS, et al. Accessibility and implementation in UK services of an effective depression relapse prevention programme - mindfulness-based cognitive therapy (MBCT): ASPIRE study protocol. Implement Sci. 2014;9:62. https://doi.org/10.1186/1748-5908-9-62_x000D_ Rycroft-Malone J, Gradinger F, Griffiths HO, et al. Acces…
Rycroft-Malone, J; Gradinger, F; Owen Griffiths, H; Anderson, R; Crane, RS; Gibson, A; Mercer, SW; Kuyken, W	'Mind the gaps': the accessibility and implementation of an effective depression relapse prevention programme in UK NHS services: learning from mindfulness-based cognitive therapy through a mixed-methods study	2019	BMJ Open	9		e026244	https://doi.org/10.1136/bmjopen-2018-026244	Study ASPIRE Chronic Disease Cognitive Behavioral Therapy/*methods Depressive Disorder/*prevention & control/*therapy *Health Plan Implementation *Health Services Accessibility Humans Interviews as Topic Mindfulness/*methods Patient Participation Recurrence United Kingdom Parihs depression implementation implementation science mindfulness mindfulness-based cognitive therapy psychological therapy	Study setting: UK_x000D_ Related articles:_x000D_ Rycroft-Malone J, Anderson R, Crane RS, et al. Accessibility and implementation in UK services of an effective depression relapse prevention programme - mindfulness-based cognitive therapy (MBCT): ASPIRE study protocol. Implement Sci. 2014;9:62. https://doi.org/10.1186/1748-5908-9-62_x000D_ Rycroft-Malone J, Gradinger F, Griffiths HO, et al. Acces…
Rycroft-Malone, J; Seers, K; Chandler, J; Hawkes, CA; Crichton, N; Allen, C; Bullock, I; Strunin, L	The role of evidence, context, and facilitation in an implementation trial: implications for the development of the PARIHS framework	2013	Implementation Science	8		28	https://doi.org/10.1186/1748-5908-8-28	Study Attitude of Health Personnel Data Collection/methods Decision Making *Diffusion of Innovation Evidence-Based Practice Fasting Focus Groups/methods Health Services Research/organization & administration Humans Interprofessional Relations Intraoperative Care/methods/*standards Professional Practice/organization & administration Program Development/*methods Translational Research, Biomedical/m…	Study setting: UK Related articles: Rycroft-Malone J, Seers K, Chandler J, et al. The role of evidence, context, and facilitation in an implementation trial: implications for the development of the PARIHS framework. Implement Sci. 2013;8:28. https://doi.org/10.1186/1748-5908-8-28 Rycroft-Malone J, Seers K, Crichton N, et al. A pragmatic cluster randomised trial evaluating three implementation int…
Rycroft-Malone, J; Seers, K; Crichton, N; Chandler, J; Hawkes, CA; Allen, C; Bullock, I; Strunin, L	A pragmatic cluster randomised trial evaluating three implementation interventions	2012	Implementation Science	7		80	https://doi.org/10.1186/1748-5908-7-80	Study Adult Attitude of Health Personnel Costs and Cost Analysis Fasting *Guideline Adherence Health Plan Implementation/economics/*methods Humans Information Dissemination/*methods Inservice Training/economics/*methods Perioperative Care *Process Assessment, Health Care Software Design Time Factors United Kingdom	Study setting: UK_x000D_ Related articles:_x000D_ Rycroft-Malone J, Seers K, Chandler J, et al. The role of evidence, context, and facilitation in an implementation trial: implications for the development of the PARIHS framework. Implement Sci. 2013;8:28. https://doi.org/10.1186/1748-5908-8-28_x000D_ Rycroft-Malone J, Seers K, Crichton N, et al. A pragmatic cluster randomised trial evaluating thr…
Rycroft-Malone, J; Seers, K; Eldh, AC; Cox, K; Crichton, N; Harvey, G; Hawkes, C; Kitson, A; McCormack, B; McMullan, C; Mockford, C; Niessen, T; Slater, P; Titchen, A; van der Zijpp, T; Wallin, L	A realist process evaluation within the Facilitating Implementation of Research Evidence (FIRE) cluster randomised controlled international trial: an exemplar	2018	Implementation Science	13		138	https://doi.org/10.1186/s13012-018-0811-0	Study FIRE Aged Aged, 80 and over Europe Evidence-Based Practice/organization & administration Female Health Services Research/*methods Homes for the Aged/*organization & administration Humans Implementation Science Inservice Training Interviews as Topic Male Middle Aged Nursing Homes/*organization & administration Organizational Culture Program Evaluation/*methods Qualitative Research Work Engag…	Study setting: England, Sweden, Republic of Ireland, Netherlands Related articles: Harvey G, McCormack B, Kitson A, Lynch E, Titchen A. Designing and implementing two facilitation interventions within the 'Facilitating Implementation of Research Evidence (FIRE)' study: a qualitative analysis from an external facilitators' perspective. Implement Sci. 2018;13:141. https://doi.org/10.1186/s13012-018…
Saito, S; Harris, MF; Long, KM; Lewis, V; Casey, S; Hogg, W; Cheng, IH; Advocat, J; Marsh, G; Gunatillaka, N; Russell, G	Response to language barriers with patients from refugee background in general practice in Australia: findings from the OPTIMISE study	2021	BMC Health Services Research	21	1	921-021	https://doi.org/10.1186/s12913-021-06884-5	Study OPTIMISE Australia Communication Barriers *General Practice Humans *Refugees Translating General Practice Interpreter use Language barriers Practice-wide facilitation Refugees	Study setting: Australia Related articles: Russell G, Gunatillaka N, Lewis V, Cheng IH, Enticott J, Marsh G, Vasi S, Advocat J, Song H, Saito S, Casey S. The OPTIMISE project: protocol for a mixed methods, pragmatic, quasi-experimental trial to improve primary care delivery to refugees in Australia. BMC Health Services Research. 2019 Dec;19(1):1-2. https://doi.org/10.1186/s12913-019-4235-6 Russel…
Salbach, NM; McDonald, A; MacKay-Lyons, M; Bulmer, B; Howe, JA; Bayley, MT; McEwen, S; Nelson, M; Solomon, P	Experiences of physical therapists and professional leaders with implementing a toolkit to advance walking assessment poststroke: a realist evaluation	2021	Physical Therapy	101	12		https://doi.org/10.1093/ptj/pzab232	Study Adult Female Humans Male Middle Aged Stroke Rehabilitation/*methods/*standards Translational Science, Biomedical Walk Test/*methods/*standards Young Adult Guidelines Knowledge Translation Standardized Assessment Stroke Toolkit Walking	Study setting: Canada
Salbach, NM; Wood-Dauphinee, S; Desrosiers, J; Eng, JJ; Graham, ID; Jaglal, SB; Korner-Bitensky, N; MacKay-Lyons, M; Mayo, NE; Richards, CL; Teasell, RW; Zwarenstein, M; Bayley, MT	Facilitated interprofessional implementation of a physical rehabilitation guideline for stroke in inpatient settings: process evaluation of a cluster randomized trial	2017	Implementation Science	12		100	https://doi.org/10.1186/s13012-017-0631-7	Study SCORE-IT Aged Aged, 80 and over Canada Exercise Therapy/*methods/*standards Female Humans Inpatients *Interprofessional Relations Male Middle Aged Patient Care Team/*standards *Practice Guidelines as Topic Stroke Rehabilitation/*methods/*standards Cluster randomization Facilitation Guideline Implementation Interprofessional Knowledge translation Process evaluation Randomized controlled tria…	Study setting: Canada_x000D_ Related articles:_x000D_ Munce SEP, Graham ID, Salbach NM, et al. Perspectives of health care professionals on the facilitators and barriers to the implementation of a stroke rehabilitation guidelines cluster randomized controlled trial. BMC Health Serv Res. 2017;17:440. https://doi.org/10.1186/s12913-017-2389-7_x000D_ Salbach NM, Wood-Dauphinee S, Desrosiers J, et al…
Sayer, NA; Bernardy, NC; Yoder, M; Hamblen, JL; Rosen, CS; Ackland, PE; Kehle-Forbes, SM; Clothier, BA; Schnurr, PP; Orazem, RJ; Noorbaloochi, S	Evaluation of an implementation intervention to increase reach of evidence-based psychotherapies for PTSD in US Veterans Health Administration PTSD clinics	2021	Administration and Policy In Mental Health	48	3	450-463	https://doi.org/10.1007/s10488-020-01086-3	Study Humans Prospective Studies Psychotherapy *Stress Disorders, Post-Traumatic/therapy United States United States Department of Veterans Affairs *Veterans Veterans Health Evidence-based psychotherapy Facilitation Implementation strategies Posttraumatic stress disorder Veterans	Study setting: USA
Schoenthaler, A; De La Calle, F; Soto, A; Barrett, D; Cruz, J; Payano, L; Rosado, M; Adhikari, S; Ogedegbe, G; Rosal, M	Bridging the evidence-to-practice gap: a stepped-wedge cluster randomized controlled trial evaluating practice facilitation as a strategy to accelerate translation of a multi-level adherence intervention into safety net practices	2021	Implementation Science Communications	2	1	21-021	https://doi.org/10.1186/s43058-021-00111-2	Study Protocol Hypertension Latino persons Medication adherence Practice facilitation Primary care	Study setting: USA
Schon, UK; Grim, K; Wallin, L; Rosenberg, D; Svedberg, P	Psychiatric service staff perceptions of implementing a shared decision-making tool: a process evaluation study	2018	International Journal of Qualitative Studies on Health and Well-Being	13	1	1421352	https://doi.org/10.1080/17482631.2017.1421352	Study Adult Aged *Attitude of Health Personnel *Decision Making Female Humans Male *Mental Disorders *Mental Health Services Middle Aged *Patient Participation Perception *Psychiatry Qualitative Research Sweden Young Adult Shared decision making decision support tool implementation process evaluation psychiatric services	Study setting: Sweden
Seers, K; Cox, K; Crichton, NJ; Edwards, RT; Eldh, AC; Estabrooks, CA; Harvey, G; Hawkes, C; Kitson, A; Linck, P; McCarthy, G; McCormack, B; Mockford, C; Rycroft-Malone, J; Titchen, A; Wallin, L	FIRE (Facilitating Implementation of Research Evidence): a study protocol	2012	Implementation Science	7		25	https://doi.org/10.1186/1748-5908-7-25	Study Protocol FIRE Aged *Biomedical Research Cost-Benefit Analysis Data Collection Dermatitis/etiology Diffusion of Innovation Evidence-Based Medicine Feasibility Studies Humans Middle Aged Quality of Life Sample Size Treatment Outcome Urinary Incontinence/economics/*therapy Urinary Tract Infections/etiology	Study setting: England, Sweden, Republic of Ireland, Netherlands Related articles: Harvey G, McCormack B, Kitson A, Lynch E, Titchen A. Designing and implementing two facilitation interventions within the 'Facilitating Implementation of Research Evidence (FIRE)' study: a qualitative analysis from an external facilitators' perspective. Implement Sci. 2018;13:141. https://doi.org/10.1186/s13012-018…
Seers, K; Rycroft-Malone, J; Cox, K; Crichton, N; Edwards, RT; Eldh, AC; Estabrooks, CA; Harvey, G; Hawkes, C; Jones, C; Kitson, A; McCormack, B; McMullan, C; Mockford, C; Niessen, T; Slater, P; Titchen, A; van der Zijpp, T; Wallin, L	Facilitating Implementation of Research Evidence (FIRE): an international cluster randomised controlled trial to evaluate two models of facilitation informed by the Promoting Action on Research Implementation in Health Services (PARIHS) framework	2018	Implementation Science	13		137	https://doi.org/10.1186/s13012-018-0831-9	Study FIRE Aged Aged, 80 and over Cognition Disorders/diagnosis/epidemiology Europe Female Health Services Research/*methods Homes for the Aged/*organization & administration Humans Implementation Science Inservice Training/organization & administration Male Middle Aged Nursing Homes/*organization & administration Organizational Culture Program Evaluation/*methods Quality Improvement/organization…	Study setting: England, Sweden, Republic of Ireland, Netherlands_x000D_ Related articles:_x000D_ Harvey G, McCormack B, Kitson A, Lynch E, Titchen A. Designing and implementing two facilitation interventions within the 'Facilitating Implementation of Research Evidence (FIRE)' study: a qualitative analysis from an external facilitators' perspective. Implement Sci. 2018;13:141. https://doi.org/10.1…
Shade, L; Ludden, T; Dolor, RJ; Halladay, J; Reeves, K; Rees, J; Hendrickson, L; Bray, P; Tapp, H	Using the Consolidated Framework for Implementation Research (CFIR) to evaluate implementation effectiveness of a facilitated approach to an asthma shared decision making intervention	2021	Journal of Asthma	58	4	554-563	https://doi.org/10.1080/02770903.2019.1702200	Study ADAPT-NC Adrenal Cortex Hormones/administration & dosage/*therapeutic use Asthma/*drug therapy Child *Decision Making, Shared Emergency Service, Hospital/*organization & administration Female Humans Inservice Training Male Patient Participation Primary Health Care/*organization & administration Socioeconomic Factors implementation effectiveness Cfir asthma barriers dissemination evaluation …	Study setting: USA Related articles: Ludden T, Shade L, Reeves K, et al. Asthma dissemination around patient-centered treatments in North Carolina (ADAPT-NC): a cluster randomized control trial evaluating dissemination of an evidence-based shared decision-making intervention for asthma management. J Asthma. 2019;56(10):1087-1098. https://doi.org/10.1080/02770903.2018.1514630 Ludden T, Shade L, We…
Shade, L; Reeves, K; Rees, J; Hendrickson, L; Halladay, J; Dolor, RJ; Bray, P; Tapp, H	Research nurses as practice facilitators to disseminate an asthma shared decision making intervention	2020	BMC Nursing	19		40	https://doi.org/10.1186/s12912-020-00414-0	Study ADAPT-NC *Asthma *Dissemination *Implementation *Intervention *Nurse *Practice facilitation *Shared decision making	Study setting: USA_x000D_ Related articles:_x000D_ Ludden T, Shade L, Reeves K, et al. Asthma dissemination around patient-centered treatments in North Carolina (ADAPT-NC): a cluster randomized control trial evaluating dissemination of an evidence-based shared decision-making intervention for asthma management. J Asthma. 2019;56(10):1087-1098. https://doi.org/10.1080/02770903.2018.1514630_x000D_ …
Shaw, E; Looney, A; Chase, S; Navalekar, R; Stello, B; Lontok, O; Crabtree, B	'In the moment': an analysis of facilitator impact during a quality improvement process	2010	Group Facilitation : A Research & Applications Journal	10		2022-04-16		Study ULTRA	Study setting: USA Related articles; Balasubramanian BA, Chase SM, Nutting PA, et al. Using Learning Teams for Reflective Adaptation (ULTRA): insights from a team-based change management strategy in primary care. Ann Fam Med. 2010;8(5):425-432. https://doi.org/10.1370/afm.1159 Shaw E, Looney A, Chase S, et al. 'In the moment': an analysis of facilitator impact during a quality improvement process…
Shaw, EK; Chase, SM; Howard, J; Nutting, PA; Crabtree, BF	More black box to explore: how quality improvement collaboratives shape practice change	2012	Journal of the American Board of Family Medicine	25	2	149-157	https://doi.org/10.3122/jabfm.2012.02.110090	Study SCOPE Cohort Studies Colorectal Neoplasms/*prevention & control *Cooperative Behavior Documentation/methods Family Practice/*organization & administration Humans *Interdisciplinary Communication Leadership Mass Screening/*organization & administration Motivation *Organizational Innovation Patient Care Team/*organization & administration Patient Education as Topic/organization & administrati…	Study setting: USA Related articlaes: Shaw EK, Chase SM, Howard J, Nutting PA, Crabtree BF. More black box to explore: how quality improvement collaboratives shape practice change. J Am Board Fam Med. 2012;25(2):149-157. https://doi.org/10.3122/jabfm.2012.02.110090 Shaw EK, Ohman-Strickland PA, Piasecki A, et al. Effects of facilitated team meetings and learning collaboratives on colorectal cance…
Shaw, EK; Howard, J; West, DR; Crabtree, BF; Nease, DE; Tutt, B; Nutting, PA	The role of the champion in primary care change efforts: from the State Networks of Colorado Ambulatory Practices and Partners (SNOCAP)	2012	Journal of the American Board of Family Medicine	25	5	676-685	https://doi.org/10.3122/jabfm.2012.05.110281	Study EPIC *Ambulatory Care Facilities Colorado Diabetes Mellitus *Leadership Organizational Innovation *Primary Health Care Qualitative Research Quality Improvement	Study setting: USA Related articles: Dickinson LM, Dickinson WP, Nutting PA, et al. Practice context affects efforts to iImprove diabetes care for primary care patients: a pragmatic cluster randomized trial. J Gen Intern Med. 2015;30(4):476-482. https://doi.org/10.1007/s11606-014-3131-3 Dickinson WP, Dickinson LM, Nutting PA, et al. Practice facilitation to improve diabetes care in primary care: …
Shaw, EK; Ohman-Strickland, PA; Piasecki, A; Hudson, SV; Ferrante, JM; McDaniel, RR, Jr.; Nutting, PA; Crabtree, BF	Effects of facilitated team meetings and learning collaboratives on colorectal cancer screening rates in primary care practices: a cluster randomized trial	2013	Annals of Family Medicine	11		220-228	https://doi.org/10.1370/afm.1505	Study SCOPE Colorectal Neoplasms/*prevention & control Efficiency, Organizational Follow-Up Studies Health Plan Implementation/*organization & administration Humans *Interprofessional Relations Leadership Mass Screening/*organization & administration New Jersey Organizational Innovation Primary Health Care/*organization & administration Professional Competence Quality Improvement/*organization & …	Study setting: USA Related articles: Shaw EK, Chase SM, Howard J, Nutting PA, Crabtree BF. More black box to explore: how quality improvement collaboratives shape practice change. J Am Board Fam Med. 2012;25(2):149-157. https://doi.org/10.3122/jabfm.2012.02.110090 Shaw EK, Ohman-Strickland PA, Piasecki A, et al. Effects of facilitated team meetings and learning collaboratives on colorectal cancer…
Shelley, DR; Gepts, T; Siman, N; Nguyen, AM; Cleland, C; Cuthel, AM; Rogers, ES; Ogedegbe, O; Pham-Singer, H; Wu, W; Berry, CA	Cardiovascular disease guideline adherence: an RCT using practice facilitation	2020	American Journal of Preventive Medicine	58	5	683-690	https://doi.org/10.1016/j.amepre.2019.12.013	Study EvidenceNOW: Healthy Hearts New York City (HHNYC) Aspirin/therapeutic use Blood Pressure/physiology Cardiovascular Diseases/*prevention & control Cholesterol/analysis/blood Goals Guideline Adherence/*organization & administration *Health Behavior *Heart Disease Risk Factors Humans New York City Smoking Cessation/statistics & numerical data	Study setting: USA Related articles: Berry CA, Nguyen AM, Cuthel AM, et al. Measuring implementation strategy fidelity in HealthyHearts NYC: a complex intervention using practice facilitation in primary care. Am J Med Qual. 2020;36(4):270-276. https://doi.org/10.1177/1062860620959450 Gold HT, Siman N, Cuthel AM, Nguyen AM, Pham-Singer H, Berry CA, Shelley DR. A practice facilitation-guided interv…
Shelley, DR; Ogedegbe, G; Anane, S; Wu, WY; Goldfeld, K; Gold, HT; Kaplan, S; Berry, C	Testing the use of practice facilitation in a cluster randomized stepped-wedge design trial to improve adherence to cardiovascular disease prevention guidelines: HealthyHearts NYC	2016	Implementation Science	11		88	https://doi.org/10.1186/s13012-016-0450-2	Study Protocol EvidenceNOW: Healthy Hearts New York City (HHNYC) Cardiovascular Diseases/*prevention & control Cluster Analysis Health Services Research/*methods Humans New York City *Patient Compliance Program Evaluation/*methods *Research Design Cardiovascular disease Practice facilitation Primary care	Study setting: USA Related articles: Berry CA, Nguyen AM, Cuthel AM, et al. Measuring implementation strategy fidelity in HealthyHearts NYC: a complex intervention using practice facilitation in primary care. Am J Med Qual. 2020;36(4):270-276. https://doi.org/10.1177/1062860620959450 Gold HT, Siman N, Cuthel AM, Nguyen AM, Pham-Singer H, Berry CA, Shelley DR. A practice facilitation-guided interv…
Simmons, MM; Fincke, BG; Drainoni, ML; Kim, B; Byrne, T; Smelson, D; Casey, K; Ellison, ML; Visher, C; Blue-Howells, J; McInnes, DK	A two-state comparative implementation of peer-support intervention to link veterans to health-related services after incarceration: a study protocol	2017	BMC Health Services Research	17		647	https://doi.org/10.1186/s12913-017-2572-x	Study Protocol Female Health Services Accessibility Ill-Housed Persons Humans Interviews as Topic Massachusetts *Mental Health Services Patient Acceptance of Health Care *Peer Group Pennsylvania Primary Health Care Qualitative Research Substance-Related Disorders United States United States Department of Veterans Affairs/organization & administration Veterans/*psychology Vulnerable Populations Fa…	Study setting: USA
Simmons, MM; Gabrielian, S; Byrne, T; McCullough, MB; Smith, JL; Taylor, TJ; O'Toole, TP; Kane, V; Yakovchenko, V; McInnes, DK; Smelson, DA	A Hybrid III stepped wedge cluster randomized trial testing an implementation strategy to facilitate the use of an evidence-based practice in VA Homeless Primary Care Treatment Programs	2017	Implementation Science	12		46	https://doi.org/10.1186/s13012-017-0563-2	Study Protocol Cluster Analysis Evidence-Based Practice/*methods Ill-Housed Persons/*psychology Humans Los Angeles Mental Disorders/complications/psychology/*therapy Primary Health Care/*methods *Program Evaluation Substance-Related Disorders/complications/psychology/*therapy United States United States Department of Veterans Affairs Veterans/*psychology Co-occurring disorders Facilitation Step w…	Study setting: USA
Sipila, R; Ketola, E; Tala, T; Klockars, M	Evidence in action--guidelines directing workload	2010	Quality & Safety in Health Care	19	6	514-518	https://doi.org/10.1136/qshc.2008.027987	Study Blood Pressure Determination Counseling Cross-Sectional Studies Evidence-Based Medicine Finland/epidemiology Humans Hypertension/diagnosis/epidemiology Life Style Medical Audit *Nurse's Role *Practice Guidelines as Topic Workload	Study setting: Finland_x000D_ Related articles:_x000D_ Sipila R, Ketola E, Tala T, Klockars M. Evidence in action--guidelines directing workload. Qual Saf Health Care. 2010;19(6):514-518. https://doi.org/10.1136/qshc.2008.027987_x000D_ Sipila R, Ketola E, Tala T, Kumpusalo E. Facilitating as a guidelines implementation tool to target resources for high risk patients - the Helsinki Prevention Prog…
Sipila, R; Ketola, E; Tala, T; Kumpusalo, E	Facilitating as a guidelines implementation tool to target resources for high risk patients - the Helsinki Prevention Programme (HPP)	2008	Journal of Interprofessional Care	22	1	31-44	https://doi.org/10.1080/13561820701832581	Study Cardiovascular Diseases/*prevention & control/therapy Finland Guideline Adherence Humans *Patient Care Team Physician-Patient Relations Practice Guidelines as Topic Preventive Health Services/*methods/standards Primary Health Care/*methods/standards	Study setting: Finland_x000D_ Related articles:_x000D_ Sipila R, Ketola E, Tala T, Klockars M. Evidence in action--guidelines directing workload. Qual Saf Health Care. 2010;19(6):514-518. https://doi.org/10.1136/qshc.2008.027987_x000D_ Sipila R, Ketola E, Tala T, Kumpusalo E. Facilitating as a guidelines implementation tool to target resources for high risk patients - the Helsinki Prevention Prog…
Skingley, A; Godfrey, M; Henderson, R; Manley, K; Shannon, R; Young, J	Implementing the PIE (Person, Interaction and Environment) programme to improve person-centred care for people with dementia admitted to hospital wards: a qualitative evaluation	2021	International Practice Development Journal	11	1	2023-01-15	https://doi.org/10.19043/ipdj.111.005	Study	Study setting: UK
Smith, KD; Merchen, E; Turner, CD; Vaught, C; Fritz, T; Mold, J	Improving the rate and quality of medicaid well child care exams in primary care practices	2010	The Journal of The Oklahoma State Medical Association	103	7	248-253		Study Adolescent Case Management/standards Child Child, Preschool Family Practice *Guideline Adherence Humans Infant Infant, Newborn Medicaid/*standards Oklahoma Primary Prevention/*standards *Quality Assurance, Health Care Quality Indicators, Health Care United States Young Adult	Study setting: USA
Smith, SN; Almirall, D; Prenovost, K; Goodrich, DE; Abraham, KM; Liebrecht, C; Kilbourne, AM	Organizational culture and climate as moderators of enhanced outreach for persons with serious mental illness: results from a cluster-randomized trial of adaptive implementation strategies	2018	Implementation Science	13		93	https://doi.org/10.1186/s13012-018-0787-9	Study Re-engage SMI *Comparative Effectiveness Research Diffusion of Innovation Humans Mental Disorders/*therapy *Organizational Culture *Program Development Severity of Illness Index United States United States Department of Veterans Affairs Veterans/*psychology Veterans Health Facilitation Implementation science Organizational climate Organizational culture Serious mental illness	Study setting: USA_x000D_ Related articles:_x000D_ Goodrich DE, Bowersox NW, Abraham KM, et al. Leading from the middle: replication of a re-engagement program for veterans with mental disorders lost to follow-up care. Depress Res Treat. 2012;2012:325249. https://doi.org/10.1155/2012/325249_x000D_ Kilbourne AM, Abraham KM, Goodrich DE, et al. Cluster randomized adaptive implementation trial compa…
Smith, SN; Almirall, D; Prenovost, K; Liebrecht, C; Kyle, J; Eisenberg, D; Bauer, MS; Kilbourne, AM	Change in patient outcomes after augmenting a low-level implementation strategy in community practices that are slow to adopt a collaborative chronic care model: a cluster randomized implementation trial	2019	Medical Care	57	7	503-511	https://doi.org/10.1097/MLR.0000000000001138	Study ADEPT Adult Cluster Analysis Colorado Community Mental Health Services/*organization & administration Depression/*therapy Evidence-Based Medicine Female Humans Intention to Treat Analysis Male Michigan Middle Aged Models, Organizational *Outcome Assessment, Health Care Program Development Program Evaluation Psychiatric Status Rating Scales	Study setting: USA_x000D_ Related articles:_x000D_ Eisman AB, Hutton DW, Prosser LA, Smith SN, Kilbourne AM. Cost-effectiveness of the Adaptive Implementation of Effective Programs Trial (ADEPT): approaches to adopting implementation strategies. Implement Sci. 2020;15:109. https://doi.org/10.1186/s13012-020-01069-w_x000D_ Kilbourne AM, Almirall D, Eisenberg D, et al. Protocol: Adaptive Implementa…
Smith, SN; Liebrecht, CM; Bauer, MS; Kilbourne, AM	Comparative effectiveness of external vs blended facilitation on collaborative care model implementation in slow-implementer community practices	2020	Health Services Research	55	6	954-965	https://doi.org/10.1111/1475-6773.13583	Study ADEPT Chronic Disease/*therapy Community Health Services/*organization & administration/standards Comparative Effectiveness Research Cooperative Behavior Evidence-Based Practice Health Information Systems/organization & administration Humans *Models, Organizational Patient Care Management/organization & administration Patient Care Planning/*organization & administration Primary Health Care/…	Study setting: USA_x000D_ Related articles:_x000D_ Eisman AB, Hutton DW, Prosser LA, Smith SN, Kilbourne AM. Cost-effectiveness of the Adaptive Implementation of Effective Programs Trial (ADEPT): approaches to adopting implementation strategies. Implement Sci. 2020;15:109. https://doi.org/10.1186/s13012-020-01069-w_x000D_ Kilbourne AM, Almirall D, Eisenberg D, et al. Protocol: Adaptive Implementa…
Smith, TL; Kim, B; Benzer, JK; Yusuf, Z; Fletcher, TL; Walder, AM	FLOW: Early results from a clinical demonstration project to improve the transition of patients with mental health disorders back to primary care	2021	Psychological Services	18	1	23-32	https://doi.org/10.1037/ser0000336	Study Delivery of Health Care Humans *Mental Disorders/therapy Mental Health *Mental Health Services Primary Health Care	Study setting: USA
Solberg, LI; Kuzel, A; Parchman, ML; Shelley, DR; Dickinson, WP; Walunas, TL; Nguyen, AM; Fagnan, LJ; Cykert, S; Cohen, DJ; Balasubramanaian, BA; Fernald, D; Gordon, L; Kho, A; Krist, A; Miller, W; Berry, C; Duffy, D; Nagykaldi, Z	A taxonomy for external support for practice transformation	2021	Journal of the American Board of Family Medicine	34	1	32-+	https://doi.oeg/10.3122/jabfm.2021.01.200255	Study EvidenceNow/ESCALATES Communication Humans *Primary Health Care *Quality Improvement Research Personnel Change Management Delivery of Health Care Diffusion of Innovation Implementation Science Organizational Innovation Primary Health Care Quality Improvement	Study setting: USA Related articles: Balasubramanian BA, Marino M, Cohen DJ, et al. Use of quality improvement strategies among small to medium-size US primary care practices. Ann Fam Med. 2018;16(Suppl 1):S35-S43. https://doi.org/10.1370/afm.2172 Cohen DJ, Balasubramanian BA, Gordon L, et al. A national evaluation of a dissemination and implementation initiative to enhance primary care practice …
Solberg, LI; Reger, LA; Pearson, TL; Cherney, LM; O'Connor, PJ; Freemen, SL; Lasch, SL; Bishop, DB	Using continuous quality improvement to improve diabetes care in populations: the IDEAL model. Improving care for Diabetics through Empowerment Active collaboration and Leadership	1997	The Joint Commission Journal on Quality Improvement	23	11	581-592	https://doi.org/10.1016/S1070-3241(16)30341-8	Study Diabetes Mellitus/*therapy Health Personnel/education Health Services Research Humans Leadership Managed Care Programs/*standards Minnesota *Models, Theoretical Organizational Innovation Outcome and Process Assessment, Health Care/*methods Patient Care Team Pilot Projects Randomized Controlled Trials as Topic Total Quality Management/*organization & administration	Study setting: USA_x000D_ Related articles:_x000D_ O’Connor PJ, Desai J, Solberg LI, et al. Randomized trial of quality improvement intervention to improve diabetes care in primary care settings. Diabetes Care. 2005;28(8):1890-1897. https://doi.org/10.2337/diacare.28.8.1890_x000D_ Solberg LI, Reger LA, Pearson TL, et al. Using continuous quality improvement to improve diabetes care in populations…
Spoelstra, SL; Schueller, M; Sikorskii, A	Testing an implementation strategy bundle on adoption and sustainability of evidence to optimize physical function in community-dwelling disabled and older adults in a Medicaid waiver: a multi-site pragmatic hybrid type III protocol	2019	Implementation Science	14		60	https://doi.org/10.1186/s13012-019-0907-1	Study Protocol *Activities of Daily Living Aged *Disabled Persons *Evidence-Based Medicine Female Health Plan Implementation Health Promotion/*methods Humans *Independent Living Male *Medicaid Michigan *Models, Organizational Research Design United States Adoption Community-dwelling Implementation Implementation strategies Medicaid waiver Older adults Physical function Randomized controlled trial…	Study setting: USA
Stange, KC; Goodwin, MA; Zyzanski, SJ; Dietrich, AJ	Sustainability of a practice-individualized preventive service delivery intervention	2003	American Journal of Preventive Medicine	25	4	296-300	https://doi.org/10.1016/S0749-3797(03)00219-8	Study STEP-UP Counseling Family Practice/*organization & administration Follow-Up Studies Humans Ohio Preventive Health Services/*statistics & numerical data	Study setting: USA Related articles: Goodwin MA, Zyzanski SJ, Zronek S, et al. A clinical trial of tailored office systems for preventive service delivery: The Study to Enhance Prevention by Understanding Practice (STEP-UP). Am J Prev Med. 2001;21(1):20-28. https://doi.org/10.1016/S0749-3797(01)00310-5 Ruhe MC, Weyer SM, Zronek S, Wilkinson A, Wilkinson PS, Stange KC. Facilitating practice change…
Steinskog, T-LD; Tranvåg, O; Ciliska, D; Nortvedt, MW; Graverholt, B	Integrated knowledge translation in nursing homes: exploring the experiences of practice development nurses	2021	BMC Health Services Research	21	1	1283	https://doi.org/10.1186/s12913-021-07282-7	Study *Delivery of Health Care Humans *Nursing Homes Qualitative Research Evidence-based practice Integrated knowledge translation Nursing homes Practice development Quality improvement	Study setting: Norway
Stetler, CB; Legro, MW; Rycroft-Malone, J; Bowman, C; Curran, G; Guihan, M; Hagedorn, H; Pineros, S; Wallace, CM	Role of external facilitation" in implementation of research findings: a qualitative evaluation of facilitation experiences in the Veterans Health Administration"	2006	Implementation Science	1		23	https://doi.org/10.1186/1748-5908-1-23	Study Veterans Health Administration Change agent Implementation intervention Implementation project Internal change	Study setting: USA
Stewart, EE; Nutting, PA; Crabtree, BF; Stange, KC; Miller, WL; Jaén, CR	Implementing the patient-centered medical home: observation and description of the National Demonstration Project	2010	Annals of Family Medicine	8	Suppl 1	S21-S32	https://doi.org/10.1370/afm.1111	Study NDP-PCMH Family Practice/methods/*organization & administration/trends Humans Models, Organizational Organizational Innovation Patient-Centered Care/methods/*organization & administration/standards Program Development/*methods Program Evaluation/*methods Randomized Controlled Trials as Topic	Study setting: USA_x000D_ Related articles:_x000D_ Chase SM, Crabtree BF, Stewart EE, et al. Coaching strategies for enhancing practice transformation. Fam Pract. 2015;32(1):75-81. https://doi.org/10.1093/fampra/cmu062_x000D_ Crabtree BF, Nutting PA, Miller WL, Stange KC, Stewart EE, Jaén CR. Summary of the National Demonstration Project and recommendations for the patient-centered medical home. …
Sullivan, G; Blevins, D; Kauth, MR	Translating clinical training into practice in complex mental health systems: toward opening the 'black box' of implementation	2008	Implementation Science	3		33	https://doi.org/10.1186/1748-5908-3-33	Study mental health service Veteran Affair Veteran Affair Medical Center psychosocial rehabilitation implementation component	Study setting: USA
Sullivan, JL; Kim, B; Miller, CJ; Elwy, AR; Drummond, KL; Connolly, SL; Riendeau, RP; Bauer, MS	Collaborative chronic care model implementation within outpatient behavioral health care teams: qualitative results from a multisite trial using implementation facilitation	2021	Implementation Science Communications	2	1	33-021	https://doi.org/10.1186/s43058-021-00133-w	Study BHIP Chronic care Mental health Qualitative research	Study setting: USA Related articles: Bauer MS, Miller C, Kim B, et al. Partnering with health system operations leadership to develop a controlled implementation trial. Implement Sci. 2016;11:22. https://doi.org/10.1186/s13012-016-0385-7 Bauer MS, Miller CJ, Kim B, et al. Effectiveness of implementing a collaborative chronic care model for clinician teams on patient outcomes and health status in …
Sutton, KF; Richman, EL; Rees, JR; Pugh-Nicholson, LL; Craft, MM; Peaden, SH; Mackey, M; Halladay, JR; Southeastern Collaboration to Improve Blood Pressure Writing Group	Successful trial of practice facilitation for Plan, Do, Study, Act quality improvement	2021	Journal of the American Board of Family Medicine	34	5	991-1002	https://doi.org/10.3122/jabfm.2021.05.210140	Study Humans *Primary Health Care *Quality Improvement Research Design Blood Pressure PDSA Cycles Primary Health Care Quality Improvement	Study setting: USA
Sving, E; Fredriksson, L; Gunningberg, L; Mamhidir, AG	Getting evidence-based pressure ulcer prevention into practice: a process evaluation of a multifaceted intervention in a hospital setting	2017	Journal of Clinical Nursing	26	19-20	3200-3211	https://doi.org/10.1111/jocn.13668	Study Evidence-Based Nursing/*methods Focus Groups Humans Nursing Staff, Hospital/*psychology Pressure Ulcer/nursing/*prevention & control Qualitative Research *Quality Improvement Skin Care/methods Sweden hospital implementation pressure ulcer prevention	Study setting: Sweden_x000D_ Related articles:_x000D_ Sving E, Fredriksson L, Gunningberg L, Mamhidir AG. Getting evidence-based pressure ulcer prevention into practice: a process evaluation of a multifaceted intervention in a hospital setting. J Clin Nurs. 2017;26(19-20):3200-3211. https://doi.org/10.1111/jocn.13668_x000D_ Sving E, Fredriksson L, Mamhidir AG, Högman M, Gunningberg L. A multiface…
Sving, E; Fredriksson, L; Mamhidir, AG; Högman, M; Gunningberg, L	A multifaceted intervention for evidence-based pressure ulcer prevention: a 3 year follow-up	2020	JBI Evidence Implementation	18	4	391-400	https://doi.org/10.1097/XEB.0000000000000239	Study Aged Aged, 80 and over Evidence-Based Nursing Female Follow-Up Studies Hospitals Humans Male Middle Aged Nursing Staff, Hospital/psychology Personnel Turnover Pressure Ulcer/nursing/*prevention & control Prevalence *Quality Improvement Skin Care/*methods/nursing Workload	Study setting: Sweden_x000D_ Related articles:_x000D_ Sving E, Fredriksson L, Gunningberg L, Mamhidir AG. Getting evidence-based pressure ulcer prevention into practice: a process evaluation of a multifaceted intervention in a hospital setting. J Clin Nurs. 2017;26(19-20):3200-3211. https://doi.org/10.1111/jocn.13668_x000D_ Sving E, Fredriksson L, Mamhidir AG, Högman M, Gunningberg L. A multiface…
Sving, E; Hogman, M; Mamhidir, AG; Gunningberg, L	Getting evidence-based pressure ulcer prevention into practice: a multi-faceted unit-tailored intervention in a hospital setting	2014	International Wound Journal	13		645-654	https://doi.org/10.1111/iwj.12337	Study Hospitals Humans *Pressure Ulcer Prevalence Skin Care Surveys and Questionnaires Implementation Nursing care Parihs Pressure ulcer Prevention	Study setting: Sweden_x000D_ Related articles:_x000D_ Sving E, Fredriksson L, Gunningberg L, Mamhidir AG. Getting evidence-based pressure ulcer prevention into practice: a process evaluation of a multifaceted intervention in a hospital setting. J Clin Nurs. 2017;26(19-20):3200-3211. https://doi.org/10.1111/jocn.13668_x000D_ Sving E, Fredriksson L, Mamhidir AG, Högman M, Gunningberg L. A multiface…
Sweeney, SM; Hemler, JR; Baron, AN; Woodson, TT; Ono, SS; Gordon, L; Crabtree, BF; Cohen, DJ	Dedicated workforce required to support large-scale practice improvement	2020	Journal of The American Board of Family Medicine	33	2	230-239	https://doi.org/10.3122/jabfm.2020.02.190261	Study EvidenceNow/ESCALATES *Cardiovascular Diseases/prevention & control Delivery of Health Care Humans *Primary Health Care Quality Improvement Workforce Evidence-Based Practice Preventive Health Services Primary Health Care Qualitative Research	Study setting: USA Related articles: Balasubramanian BA, Marino M, Cohen DJ, et al. Use of quality improvement strategies among small to medium-size US primary care practices. Ann Fam Med. 2018;16(Suppl 1):S35-S43. https://doi.org/10.1370/afm.2172 Cohen DJ, Balasubramanian BA, Gordon L, et al. A national evaluation of a dissemination and implementation initiative to enhance primary care practice …
Swindle, T; McBride, NM; Selig, JP; Johnson, SL; Whiteside-Mansell, L; Martin, J; Staley, A; Curran, GM	Stakeholder selected strategies for obesity prevention in childcare: results from a small-scale cluster randomized hybrid type III trial	2021	Implementation Science	16	1	48-021	https://doi.org/10.1186/s13012-021-01119-x	Study Child *Child Health Evidence-Based Practice Humans *Obesity Childcare Early care and education Implementation science Implementation strategies Nutrition Obesity prevention	Study setting: USA
Taggart, J; Schwartz, A; Harris, MF; Perkins, D; Davies, GP; Proudfoot, J; Fanaian, M; Crookes, P	Facilitating teamwork in general practice: moving from theory to practice	2009	Australian Journal of Primary Health	15		24-28	https://doi.org/10.1071/PY08057	Study chonic illness patient care teams practice nurses Organizational capacity Care	Study setting: Australia
Tapp, H; McWilliams, A; Ludden, T; Kuhn, L; Taylor, Y; Alkhazraji, T; Halladay, J; Derkowski, D; Mohanan, S; Dulin, M	Comparing traditional and participatory dissemination of a shared decision making intervention (ADAPT-NC): a cluster randomized trial	2014	Implementation Science	9		158	https://doi.org/10.1186/s13012-014-0158-0	Study Protocol ADAPT-NC Adolescent Adult Asthma/*therapy Child Child, Preschool *Decision Making Decision Support Techniques Diffusion of Innovation Evidence-Based Medicine Humans North Carolina Patient Participation/*methods Primary Health Care/methods Treatment Outcome Young Adult	Study setting: USA_x000D_ Related articles:_x000D_ Ludden T, Shade L, Reeves K, et al. Asthma dissemination around patient-centered treatments in North Carolina (ADAPT-NC): a cluster randomized control trial evaluating dissemination of an evidence-based shared decision-making intervention for asthma management. J Asthma. 2019;56(10):1087-1098. https://doi.org/10.1080/02770903.2018.1514630_x000D_ …
Tennison, J; Rajeev, D; Woolsey, S; Black, J; Oostema, SJ; North, C	The Utah Beacon experience: integrating quality improvement, health information technology, and practice facilitation to improve diabetes outcomes in small health care facilities	2014	eGEMS (Washington, Dc)	2	3		https://doi.org/10.13063/2327-9214.1100	Study Health Information Technology Quality Improvement Standardized Data Collection	Study setting: USA
Teriö, M; Eriksson, G; Kamwesiga, JT; Guidetti, S	What's in it for me? A process evaluation of the implementation of a mobile phone-supported intervention after stroke in Uganda	2019	BMC Public Health	19		562	https://doi.org/10.1186/s12889-019-6849-3	Study LMIC Adult Aged Cell Phone Female Health Plan Implementation/*statistics & numerical data Humans Male Middle Aged Motivation Patient Compliance/psychology/*statistics & numerical data Process Assessment, Health Care/*statistics & numerical data Qualitative Research Stroke/psychology Stroke Rehabilitation/methods/*statistics & numerical data Telemedicine/methods/*statistics & numerical data …	Study setting: Uganda
Tessema, AM; Gebeyehu, A; Mekonnen, S; Alemu, K; Tigabu, Z	Intervention fidelity and its determinants of focused antenatal care package implementation, in south Wollo zone, Northeast Ethiopia	2021	BMC Pregnancy and Childbirth	21	1	150-021	https://doi.org/10.1186/s12884-021-03637-4	Study LMIC Adult Cross-Sectional Studies Delivery of Health Care/*standards Educational Status Ethiopia Female Humans Infant, Newborn *Maternal Health *Patient Acceptance of Health Care Perinatal Mortality Pregnancy *Prenatal Care Young Adult Focused antenatal care packages Implementation of facilitation strategies Intervention fidelity Neonatal mortality	Study setting: Ethiopia
Thayabaranathan, T; Andrew, NE; Grimley, R; Stroil-Salama, E; Grabsch, B; Hill, K; Cadigan, G; Purvis, T; Middleton, S; Kilkenny, MF; Cadilhac, DA	Understanding the role of external facilitation to drive quality improvement for stroke care in hospitals	2021	Healthcare (Basel, Switzerland)	9	9		https://doi.org/10.3390/healthcare9091095	Study behavior change intervention facilitation improvement science process evaluation quality improvement stroke	Study setting: Australia Related articles: Cadilhac DA, Andrew NE, Kilkenny MF, Hill K, Grabsch B, Lannin NA, Thrift AG, Anderson CS, Donnan GA, Middleton S, et al. Improving quality and outcomes of stroke care in hospitals: protocol and statistical analysis plan for the Stroke 123 implementation study. Int J Stroke 2018, 13, 96-106. https://doi.org/10.1177/1747493017730741 Thayabaranathan T, And…
Thomas, LH; Watkins, CL; Sutton, CJ; Forshaw, D; Leathley, MJ; French, B; Burton, CR; Cheater, F; Roe, B; Britt, D; Booth, J; McColl, E; The ICONS Project Team and the ICONS Patient, Public, and Carer Involvement Groups	Identifying Continence Options After Stroke (ICONS): a cluster randomised controlled feasibility trial	2014	Trials	15		509	https://doi.org/10.1186/1745-6215-15-509	Study Aged Aged, 80 and over Cognition *Cognitive Behavioral Therapy England Feasibility Studies Female Humans Male Odds Ratio Patient Selection Quality of Life Recovery of Function Sample Size Stroke/complications/diagnosis/mortality/physiopathology/psychology/*therapy Time Factors Treatment Outcome Urinary Bladder/*physiopathology Urinary Incontinence/diagnosis/etiology/mortality/physiopatholog…	Study setting: England and Wales
Tierney, S; Kislov, R; Deaton, C	A qualitative study of a primary-care based intervention to improve the management of patients with heart failure: the dynamic relationship between facilitation and context	2014	BMC Family Practice	15		153	https://doi.org/10.1186/1471-2296-15-153	Study *Attitude of Health Personnel Cardiovascular Nursing Diffusion of Innovation Disease Management Evidence-Based Medicine/*methods/organization & administration General Practice Heart Failure/*therapy Humans Organizational Innovation Primary Health Care/*methods/organization & administration Process Assessment, Health Care Qualitative Research Quality Improvement	Study setting: England
Törmä, J; Pingel, R; Cederholm, T; Saletti, A; Winblad, U	Is it possible to influence ability, willingness and understanding among nursing home care staff to implement nutritional guidelines? a comparison of a facilitated and an educational strategy	2021	International Journal of Older People Nursing	16	3	e12367	https://doi.org/10.1111/opn.12367	Study guidelines implementation intervention nursing homes nutrition Long-term care Job satisfaction Older people Malnutrition Perceptions Undernutrition Management Knowledge Framework Attitudes	Study setting: Sweden Related articles: Törmä J, Winblad U, Saletti A, Cederholm T. Strategies to implement community guidelines on nutrition and their long-term clinical effects in nursing home residents. J Nutri Health Aging. 2015;19(1):70-76. https://doi.org/10.1007/s12603-014-0522-4 Törmä J, Winblad U, Saletti A, Cederholm T. The effects of nutritional guideline implementation on nursing home…
Torma, J; Winblad, U; Saletti, A; Cederholm, T	The effects of nutritional guideline implementation on nursing home staff performance: a controlled trial	2018	Scandinavian Journal of Caring Sciences	32	2	622-633	https://doi.org/10.1111/scs.12487	Study Activities of Daily Living Aged, 80 and over Albumins/analysis Body Mass Index Cognition/physiology Cognition Disorders/blood/diagnosis/psychology Feedback Female *Geriatric Assessment *Guidelines as Topic Humans Insulin-Like Growth Factor I/analysis Male Nursing Homes/*organization & administration/*standards *Nutrition Assessment *Nutritional Status Program Evaluation Quality of Life Vita…	Study setting: Sweden Related articles: Törmä J, Winblad U, Saletti A, Cederholm T. Strategies to implement community guidelines on nutrition and their long-term clinical effects in nursing home residents. J Nutri Health Aging. 2015;19(1):70-76. https://doi.org/10.1007/s12603-014-0522-4 Törmä J, Winblad U, Saletti A, Cederholm T. The effects of nutritional guideline implementation on nursing home…
Torma, J; Winblad, U; Saletti, A; Cederholm, T	Strategies to implement community guidelines on nutrition and their long-term clinical effects in nursing home residents	2015	The Journal of Nutrition, Health and Aging	19	1	70-76	https://doi.org/10.1007/s12603-014-0522-4	Study Adult Aged Aged, 80 and over Employee Performance Appraisal/*standards Female Food Services/*standards Geriatric Nursing/*standards Homes for the Aged/*standards Humans Male Middle Aged Nursing Homes/*standards Nursing Staff/*education/*standards Nutrition Policy Practice Guidelines as Topic clinical guidelines implementation mealtime ambience nursing nursing home nutrition	Study setting: Sweden Related articles: Törmä J, Winblad U, Saletti A, Cederholm T. Strategies to implement community guidelines on nutrition and their long-term clinical effects in nursing home residents. J Nutri Health Aging. 2015;19(1):70-76. https://doi.org/10.1007/s12603-014-0522-4 Törmä J, Winblad U, Saletti A, Cederholm T. The effects of nutritional guideline implementation on nursing home…
Travers, C; Graham, F; Henderson, A; Beattie, E	CogChamps - a model of implementing evidence-based care in hospitals: study protocol	2017	BMC Health Services Research	17		202	https://doi.org/10.1186/s12913-017-2136-0	Study Protocol Australia/epidemiology Clinical Protocols Delirium/*nursing/prevention & control/therapy Dementia/*nursing/prevention & control/therapy *Evidence-Based Nursing *Hospitals Humans Inservice Training/*organization & administration Mass Screening Nursing Staff, Hospital/*education Program Evaluation Quality Improvement Delirium Dementia Education Hospitals Nursing	Study setting: Australia
Walker, P; Kifley, A; Kurrle, S; Cameron, ID	Process outcomes of a multifaceted, interdisciplinary knowledge translation intervention in aged care: results from the vitamin D implementation (ViDAus) study	2019	BMC Geriatrics	19		177	https://doi.org/10.1186/s12877-019-1187-y	Study Accidental Falls/*prevention & control Aged Aged, 80 and over Aging/drug effects/*physiology Assisted Living Facilities/trends Australia/epidemiology Dietary Supplements Evidence-Based Practice/*methods/trends Family/psychology Female Health Personnel/psychology/trends Homes for the Aged/trends Humans Male *Patient Care Team/trends Retrospective Studies Translational Research, Biomedical/*m…	Study setting: Australia
Wallin, L; Målqvist, M; Nga, NT; Eriksson, L; Persson, L-Å; Hoa, DP; Huy, TQ; Duc, DM; Ewald, U	Implementing knowledge into practice for improved neonatal survival; a cluster-randomised, community-based trial in Quang Ninh province, Vietnam	2011	BMC Health Services Research	11		239	https://doi.org/10.1186/1472-6963-11-239	Study Protocol LMIC NeoKIP Cluster Analysis Community Health Services/organization & administration Developing Countries Female Health Plan Implementation Health Promotion/organization & administration Humans Infant Mortality/*trends Infant, Newborn Male Perinatal Care/*organization & administration Primary Prevention/*organization & administration Risk Assessment Vietnam	Study setting: Vietnam Related articles: Duong DM, Bergstrom A, Wallin L, Bui HT, Eriksson L, Eldh AC. Exploring the influence of context in a community-based facilitation intervention focusing on neonatal health and survival in Vietnam: a qualitative study. BMC Public Health. 2015;15:814. https://doi.org/10.1186/s12889-015-2142-2 [also listed in non-studies but related to this study] Eriksson L,…
Wallin, L; Rudberg, A; Gunningberg, L	Staff experiences in implementing guidelines for Kangaroo Mother Care--a qualitative study	2005	International Journal of Nursing Studies	42	1	61-73	https://doi.org/10.1016/j.ijnurstu.2004.05.016	Study Adult Female Focus Groups Humans Infant, Newborn Middle Aged *Mother-Child Relations Neonatal Nursing/methods/*standards Nurseries, Hospital/organization & administration/standards Organizational Culture *Parenting Patient Care Team/organization & administration/standards *Practice Guidelines as Topic Sweden	Study setting: Sweden
Walunas, TL; Ye, J; Bannon, J; Wang, A; Kho, AN; Smith, JD; Soulakis, N	Does coaching matter? examining the impact of specific practice facilitation strategies on implementation of quality improvement interventions in the Healthy Hearts in the Heartland study	2021	Implementation Science	16	1	33-021	https://doi.org/10.1186/s13012-021-01100-8	Study EvidenceNOW: Healthy Hearts in the Heartland (H3) Delivery of Health Care Humans *Mentoring Primary Health Care *Quality Improvement Quality of Health Care Cardiovascular care Practice facilitation Primary care Quality improvement Strategy framework	Study setting: USA Related articles: Abramsohn E, DePumpo M, Boyd K, et al. Implementation of community-based resource referrals for cardiovascular disease self-management. Ann Fam Med. 2020;18(6):486-495. https://doi.org/10.1370/afm.2583 Ciolino JD, Jackson KL, Liss DT, et al. Design of Healthy Hearts in the Heartland (H3): a practice-randomized, comparative effectiveness study. Contemp Clin Tri…
Waterman, H; Boaden, R; Burey, L; Howells, B; Harvey, G; Humphreys, J; Rothwell, K; Spence, M	Facilitating large-scale implementation of evidence based health care: insider accounts from a co-operative inquiry	2015	BMC Health Services Research	15		60	https://doi.org/10.1186/s12913-015-0722-6	Study Cooperative Behavior *Delivery of Health Care *Diffusion of Innovation *Evidence-Based Practice *Guideline Adherence Health Services Research/methods Humans Interviews as Topic Leadership Primary Health Care Prospective Studies Qualitative Research Research Personnel United Kingdom	Study setting: England
Watson, J; Hockley, J; Murray, S	Evaluating effectiveness of the GSFCH and LCP in care homes	2010	End of Life Care Journal	4	3	42-49		Study	Study setting: UK_x000D_ Related articles:_x000D_ Hockley J. A practice development initiative supporting care home staff deliver high quality end-of-life care. Int J Palliat Nurs. 2016;22(10):474-481. https://doi.org/10.12968/ijpn.2016.22.10.474_x000D_ Hockley J, Watson J, Oxenham D, Murray SA. The integrated implementation of two end-of-life care tools in nursing care homes in the UK: an in-dep…
Waxmonsky, J; Kilbourne, AM; Goodrich, DE; Nord, KM; Lai, Z; Laird, C; Clogston, J; Kim, HM; Miller, C; Bauer, MS	Enhanced fidelity to treatment for bipolar disorder: Results from a randomized controlled implementation trial	2014	Psychiatric Services	65	1	81-90	https://doi.org/10.1176/appi.ps.201300039	Study ROCC Adult Bipolar Disorder/*therapy *Comparative Effectiveness Research Cooperative Behavior *Disease Management Female Humans Male Middle Aged Practice Guidelines as Topic/standards Reproducibility of Results Self Care/standards Self-Help Groups/standards	Study setting: USA_x000D_ Related articles:_x000D_ Kilbourne AM, Goodrich DE, Nord KM, et al. Long-term clinical outcomes from a randomized controlled trial of two implementation strategies to promote collaborative care attendance in community practices. Adm Policy Ment Health. 2015;42(5):642-653. https://doi.org/10.1007/s10488-014-0598-5_x000D_ Kilbourne AM, Neumann MS, Waxmonsky J, et al. Publi…
Weiner, BJ; Pignone, MP; DuBard, CA; Lefebvre, A; Suttie, JL; Freburger, JK; Cykert, S	Advancing heart health in North Carolina primary care: the Heart Health NOW study protocol	2015	Implementation Science	10		160	https://doi.org/10.1186/s13012-015-0348-4	Study Protocol EvidenceNOW: Healthy Hearts NOW (HHN) Cardiovascular Diseases/*prevention & control Community-Institutional Relations Cooperative Behavior Evidence-Based Practice Female Humans Male North Carolina Primary Health Care/*organization & administration Quality Improvement/*organization & administration *Research Design Risk Factors Treatment Outcome	Study setting: USA_x000D_ Related articles:_x000D_ Cykert S, Keyserling TC, Pignone M, et al. A controlled trial of dissemination and implementation of a cardiovascular risk reduction strategy in small primary care practices. Health Serv Res. 2020;55(6):944-953. https://doi.org/10.1111/1475-6773.13571_x000D_ Halladay JR, Weiner BJ, In Kim J, et al. Practice level factors associated with enhanced …
Weiner, BJ; Rohweder, CL; Scott, JE; Teal, R; Slade, A; Deal, AM; Jihad, N; Wolf, M	Using practice facilitation to increase rates of colorectal cancer screening in community health centers, North Carolina, 2012-2013: feasibility, facilitators, and barriers	2017	Preventing Chronic Disease	14		E66	https://doi.org/10.5888/pcd14.160454	Study Colonoscopy Colorectal Neoplasms/*diagnosis/epidemiology/*prevention & control Community Health Centers/*organization & administration *Early Detection of Cancer Female Humans Male Mass Screening Middle Aged North Carolina/epidemiology Pilot Projects Primary Health Care/*standards Quality Improvement Risk Factors	Study setting: USA
Weir, C; Brunker, C; Butler, J; Supiano, MA	Making cognitive decision support work: Facilitating adoption, knowledge and behavior change through QI	2016	Journal of Biomedical Informatics	71		S32-S38	https://doi.org/10.1016/j.jbi.2016.08.020	Study *Cognition *Decision Support Systems, Clinical Feedback Humans Knowledge *Quality Improvement Surveys and Questionnaires Cognition Decision support Geriatrics Implementation science Psychology Self-efficacy	Study setting: USA
Weiss, AB; Newnam, KM; Wyles, C; Shea, K; Gephart, SM	Exploring internal facilitators' experience with NeoECHO to foster NEC prevention and timely recognition through the iPARIHS lens	2021	Advances in Neonatal Care	21	6	462-472	https://doi.org/10.1097/ANC.0000000000000966	Study NeoECHO *Enterocolitis, Necrotizing/prevention & control Humans Infant, Newborn *Infant, Newborn, Diseases Infant, Premature *Infant, Premature, Diseases Intensive Care Units, Neonatal	Study setting: USA Related articles: Gephart SM, Newnam K, Weiss A, Wyles C, Shea K. Feasibility and acceptability of a neonatal project ECHO (NeoECHO) as a dissemination and implementation strategy to prevent necrotizing enterocolitis. Worldviews on Evidence‐Based Nursing. 2021 Dec;18(6):361-70. https://doi.org/10.1111/wvn.12529 Weiss AB, Newnam KM, Wyles C, Shea K, Gephart SM, Gephart S, Quinn …
Welch, M; Ludden, T; Mottus, K; Bray, P; Hendrickson, L; Rees, J; Halladay, J; Tapp, H	Patient and provider perspectives on uptake of a shared decision making intervention for asthma in primary care practices	2019	Journal of Asthma	56	5	562-572	https://doi.org/10.1080/02770903.2018.1471703	Study ADAPT-NC Asthma/*therapy *Attitude of Health Personnel *Attitude to Health *Decision Making, Shared Humans *Patient Participation *Primary Health Care Shared decision making asthma implementation primary care qualitative research randomized controlled trial	Study setting: USA Related articles: Ludden T, Shade L, Reeves K, et al. Asthma dissemination around patient-centered treatments in North Carolina (ADAPT-NC): a cluster randomized control trial evaluating dissemination of an evidence-based shared decision-making intervention for asthma management. J Asthma. 2019;56(10):1087-1098. https://doi.org/10.1080/02770903.2018.1514630 Ludden T, Shade L, We…
Wijk, K; Åberg Jönsson, F; Lindberg, M	Perceived enabling factors and barriers for the implementation of improvements in health care in order to achieve patient-centred care: a case report from Sweden	2020	Journal of Evaluation in Clinical Practice	26	3	791-800	https://doi.org/10.1111/jep.13272	Study Causality *Delivery of Health Care *Health Services Research Humans Surveys and Questionnaires Sweden PARiHS health care implementation improvements patient-centred care	Study setting: USA
Wikström, E; Severin, J; Jonsdottir, IH; Akerstrom, M	Process facilitators shifting between the support and expert roles in a complex work environment intervention in the Swedish healthcare sector	2021	Journal of Health Organization and Management	36	9	25-47	https://doi.org/10.1108/JHOM-10-2021-0382	Study *Health Care Sector Sweden *Workplace Process evaluation Process facilitators Sickness absence Work environment	Study setting: Sweden
Wilkinson, SA; O'Brien, M; McCray, S; Harvey, D	Implementing a best-practice model of gestational diabetes mellitus care in dietetics: a qualitative study	2019	BMC Health Services Research	19		122	https://doi.org/10.1186/s12913-019-3947-y	Study Delivery of Health Care/organization & administration Diabetes, Gestational/*diet therapy Dietetics/*organization & administration Female Guideline Adherence/organization & administration Humans Practice Guidelines as Topic Pregnancy Prenatal Care/*organization & administration Qualitative Research Queensland Translational Research, Biomedical Gestational diabetes mellitus Health services r…	Study setting: Australia
Williams, L; Daggett, V; Slaven, JE; Yu, Z; Sager, D; Myers, J; Plue, L; Woodward-Hagg, H; Damush, TM	A cluster-randomised quality improvement study to improve two inpatient stroke quality indicators	2016	BMJ Quality & Safety	25		257-264	http://dx.doi.org/10.1136/bmjqs-2015-004188	Study Age Factors Aged Aged, 80 and over Cluster Analysis *Feedback Hospitals/standards Humans Inpatients/statistics & numerical data Middle Aged Multivariate Analysis Quality Improvement Quality Indicators, Health Care/*standards Risk Assessment Sex Factors Stroke/diagnosis/*therapy Treatment Outcome United States Venous Thrombosis/*prevention & control Audit and feedback Cluster trials Healthca…	Study setting: USA_x000D_ Related articles:_x000D_ Bidassie B, Williams LS, Woodward-Hagg H, Matthias MS, Damush TM. Key components of external facilitation in an acute stroke quality improvement collaborative in the Veterans Health Administration. Implement Sci. 2015;10:69. https://doi.org/10.1186/s13012-015-0252-y_x000D_ Williams L, Daggett V, Slaven JE, et al. A cluster-randomised quality impr…
Wilson, V; Brown, D; McCance, T	The impact of implementing person-centred nursing key performance indicators on the experience of care: a research evaluation	2021	International Practice Development Journal	11	1	2023-01-13	https://doi.org/10.19043/ipdj.111.003	Study Paediatric International Nursing Study (PINS) Patient centered care Clinical indicators Quality of nursing care Pediatric care Outcome assessment Human Program implementation Australia Europe Thematice analysis semi-structured interview Focus groups Convenience sample	Study setting: Australia, UK, Ireland, and Denmark
Woodward, EN; Drummond, KL; Oliver, KA; Bartnik, MK; Meit, SS; Owen, RR; Wright, BC; Hicks, RE; Kirchner, J	Lagniappes: a little something extra" or unintended positive consequences of implementation facilitation"	2021	Psychiatric Services	72		31-36	https://doi.org/10.1176/appi.ps.202000151	Study Tele-PCMHI Humans Mental Health *Mental Health Services Primary Health Care *Telemedicine Brief psychotherapy Implementation facilitation Research Service delivery	Study setting: USA_x000D_ Related articles:_x000D_ Owen RR, Woodward EN, Drummond KL, et al. Using implementation facilitation to implement primary care mental health integration via clinical video telehealth in rural clinics: protocol for a hybrid type 2 cluster randomized stepped-wedge design. Implement Sci. 2019;14:33. https://doi.org/10.1186/s13012-019-0875-5_x000D_ Woodward EN, Drummond KL, …
Wray, LO; Ritchie, MJ; Oslin, DW; Beehler, GP	Enhancing implementation of measurement-based mental health care in primary care: a mixed-methods randomized effectiveness evaluation of implementation facilitation	2018	BMC Health Services Research	18		753	https://doi.org/10.1186/s12913-018-3493-z	Study Protocol Delivery of Health Care/organization & administration Delivery of Health Care, Integrated/*organization & administration Humans Mental Disorders/*therapy Mental Health Mental Health Services/*organization & administration Primary Health Care/*organization & administration Program Evaluation United States United States Department of Veterans Affairs/organization & administration Fac…	Study setting: USA
Wyer, P; Stojanovic, Z; Shaffer, JA; Placencia, M; Klink, K; Fosina, MJ; Lin, SX; Barron, B; Graham, ID	Combining training in knowledge translation with quality improvement reduced 30-day heart failure readmissions in a community hospital: a case study	2016	Journal of Evaluation in Clinical Practice	22		171-179	https://doi.org/10.1111/jep.12450	Study Evidence-Based Medicine Guideline Adherence Heart Failure/*therapy Hospitals, Community/*organization & administration Humans *Interprofessional Relations Medication Reconciliation/organization & administration Patient Education as Topic/organization & administration Patient Readmission/statistics & numerical data Practice Guidelines as Topic Program Evaluation Quality Improvement/*organiza…	Study setting: USA
Yakovchenko, V; DeSotto, K; Drainoni, ML; Lukesh, W; Miller, DR; Park, A; Shao, Q; Thornton, DJ; Gifford, AL	Using lean-facilitation to improve quality of hepatitis c testing in primary care	2021	Journal of General Internal Medicine	36	2	349-357	https://doi.org/10.1007/s11606-020-06210-5	Study Ambulatory Care Facilities Delivery of Health Care Evidence-Based Practice *Hepatitis C/diagnosis/epidemiology Humans *Primary Health Care Lean facilitation hepatitis c implementation science quality improvement veterans	Study setting: USA
Yakovchenko, V; Hogan, TP; Houston, TK; Richardson, L; Lipschitz, J; Petrakis, BA; Gillespie, C; McInnes, DK	Automated text messaging with patients in Department of Veterans Affairs specialty clinics: cluster randomized trial	2019	Journal of Medical Internet Research	21	8	e14750	https://doi.org/10.2196/14750	Study Delivery of Health Care/*standards Female Humans Male Primary Health Care/*methods Text Messaging/*standards United States United States Department of Veterans Affairs/*organization & administration Veterans/*statistics & numerical data digital health digital medicine eHealth implementation facilitation self-management texting veterans	Study setting: USA
Yano, EM; Darling, JE; Hamilton, AB; Canelo, I; Chuang, E; Meredith, LS; Rubenstein, LV	Cluster randomized trial of a multilevel evidence-based quality improvement approach to tailoring VA Patient Aligned Care Teams to the needs of women Veterans	2016	Implementation Science	11		101	https://doi.org/10.1186/s13012-016-0461-z	Study Cluster Analysis Evidence-Based Medicine/*methods/organization & administration/standards Female Humans Patient Care Team/*organization & administration/*standards *Quality Improvement United States United States Department of Veterans Affairs Veterans Veterans Health/*standards Evidence-based quality improvement Implementation Patient-centered medical home Women’s health	Study setting: USA
Yano, EM; Rubenstein, LV; Farmer, MM; Chernof, BA; Mittman, BS; Lanto, AB; Simon, BF; Lee, ML; Sherman, SE	Targeting primary care referrals to smoking cessation clinics does not improve quit rates: implementing evidence-based interventions into practice	2008	Health Services Research	43	5, Pt 1	1637-1661	https://doi.org/10.1111/j.1475-6773.2008.00865.x	Study Cross-Sectional Studies Evidence-Based Medicine Female Health Status Humans Male Middle Aged *Practice Guidelines as Topic Primary Health Care/*organization & administration Quality Improvement/*organization & administration Referral and Consultation/*organization & administration Smoking Cessation/*methods Socioeconomic Factors United States United States Department of Veterans Affairs/org…	Study setting: USA
Ye, J; Zhang, R; Bannon, JE; Wang, AA; Walunas, TL; Kho, AN; Soulakis, ND	Identifying practice facilitation delays and barriers in primary care quality improvement	2020	Journal of The American Board of Family Medicine	33	5	655-664	https://doi.org/10.3122/jabfm.2020.05.200058	Study EvidenceNOW: Healthy Hearts in the Heartland (H3) *Family Practice/organization & administration Health Services Accessibility Humans *Primary Health Care/organization & administration *Quality Improvement/organization & administration Cardiovascular Diseases Personnel Turnover Practice Facilitation Practice-Based Research Primary Health Care Quality Improvement Regression Analysis Time ser…	Study setting: USA Related articles: Abramsohn E, DePumpo M, Boyd K, et al. Implementation of community-based resource referrals for cardiovascular disease self-management. Ann Fam Med. 2020;18(6):486-495. https://doi.org/10.1370/afm.2583 Ciolino JD, Jackson KL, Liss DT, et al. Design of Healthy Hearts in the Heartland (H3): a practice-randomized, comparative effectiveness study. Contemp Clin Tri…
Young, AM; Keller, HH; Barnes, R; Bell, JJ	Clinicians as novice facilitators: a SIMPLE case study	2019	Journal of Health Organization and Management	33	1	78-92	https://doi.org/10.1108/JHOM-03-2018-0071	Study Health Plan Implementation/*methods Health Services Research *Hospitalization Humans Interprofessional Relations Interviews as Topic Nutrition Disorders/*therapy Organizational Innovation Patient Care Team *Professional Role Program Development Queensland Change management Facilitation Hospitals Implementation Nutrition	Study setting: Australia
Zgierska, AE; Robinson, JM; Lennon, RP; Smith, PD; Nisbet, K; Ales, MW; Boss, D; Tuan, WJ; Vidaver, RM; Hahn, DL	Increasing system-wide implementation of opioid prescribing guidelines in primary care: findings from a non-randomized stepped-wedge quality improvement project	2020	BMC Family Practice	21		245	https://doi.org/10.1186/s12875-020-01320-9	Study Adult *Analgesics, Opioid/therapeutic use *Chronic Pain/drug therapy Humans Practice Patterns, Physicians' Primary Health Care Quality Improvement Chronic pain Health care delivery Opioids Physician behavior Primary care	Study setting: USA_x000D_ Related articles:_x000D_ Zgierska AE, Robinson JM, Lennon RP, et al. Increasing system-wide implementation of opioid prescribing guidelines in primary care: findings from a non-randomized stepped-wedge quality improvement project. BMC Fam Pract. 2020;21:245. https://doi.org/10.1186/s12875-020-01320-9_x000D_ Zgierska AE, Vidaver RM, Smith P, et al. Enhancing system-wide i…
Zgierska, AE; Vidaver, RM; Smith, P; Ales, MW; Nisbet, K; Boss, D; Tuan, WJ; Hahn, DL	Enhancing system-wide implementation of opioid prescribing guidelines in primary care: protocol for a stepped-wedge quality improvement project	2018	BMC Health Services Research	18	1	415	https://doi.org/10.1186/s12913-018-3227-2	Study Protocol Adult Analgesics, Opioid/adverse effects/*therapeutic use Chronic Pain/*drug therapy Clinical Protocols *Guideline Adherence Health Services Research Humans Opioid-Related Disorders/prevention & control Practice Patterns, Physicians'/*statistics & numerical data Prescription Drug Misuse/prevention & control *Primary Health Care/organization & administration Quality Improvement/*org…	Study setting: USA_x000D_ Related articles:_x000D_ Zgierska AE, Robinson JM, Lennon RP, et al. Increasing system-wide implementation of opioid prescribing guidelines in primary care: findings from a non-randomized stepped-wedge quality improvement project. BMC Fam Pract. 2020;21:245. https://doi.org/10.1186/s12875-020-01320-9_x000D_ Zgierska AE, Vidaver RM, Smith P, et al. Enhancing system-wide i…

## Sheet: Non-study citations
Authors	Title	Year	Journal	Volume	Number	Pages	DOI	Key words	Notes
Aberg, AC; Lundin-Olsson, L; Rosendahl, E	Implementation of evidence-based prevention of falls in rehabilitation units: a staff's interactive approach	2009	Journal of Rehabilitation Medicine	41	13	1034-1040	https://doi.org/10.2340/16501977-0452	Conceptual/Theoretical Accidental Falls/*prevention & control Communication Education, Nursing, Continuing *Evidence-Based Practice Follow-Up Studies Humans Interprofessional Relations Models, Theoretical Nursing Staff, Hospital/education Professional Competence Rehabilitation Centers Risk Assessment Safety Management Surveys and Questionnaires Workforce
Alagoz, E; Chih, MY; Hitchcock, M; Brown, R; Quanbeck, A	The use of external change agents to promote quality improvement and organizational change in healthcare organizations: a systematic review	2018	BMC Health Services Research	18		42	https://doi.org/10.1186/s12913-018-2856-9	IF literature review Delivery of Health Care; organization & administration; Health Services; standards; Humans; Organizational Innovation; Quality Improvement
Albers, B; Metz, A; Burke, K	Implementation support practitioners - a proposal for consolidating a diverse evidence base	2020	BMC Health Services Research	20		368	https://doi.org/10.1186/s12913-020-05145-1	Conceptual/Theoretical Evidence-Based Practice; organization & administration; Humans; Implementation Science; Professional Role Implementation support Implementation support practitioner Program logic
Albers, B; Metz, A; Burke, K; Buhrmann, L; Bartley, L; Driessen, P; Varsi, C	The mechanisms of implementation support-findings from a systematic integrative review	2022	Research on Social Work Practice	32	3	259-280	https://doi.org/10.1177/10497315211042375	Lierature review: innovation/implementation implementation science implementation support integrative review mechanisms of change capacity building quality-of-care technical assistance practice facilitation health-care knowledge work intervention teams youth consultation
Baskerville, NB; Liddy, C; Hogg, W	Systematic review and meta-analysis of practice facilitation within primary care settings	2012	Annals of Family Medicine	10	1	63-74	https://doi.org/10.1370/afm.1312	IF literature review Clinical Trials as Topic Evidence-Based Practice *Health Facility Administrators Humans Primary Health Care/*methods/organization & administration/*standards *Quality Improvement Regression Analysis
Berta, W; Cranley, L; Dearing, JW; Dogherty, EJ; Squires, JE; Estabrooks, CA	Why (we think) facilitation works: insights from organizational learning theory	2015	Implementation Science	10		141	https://doi.org/10.1186/s13012-015-0323-0	Conceptual/Theoretical *Diffusion of Innovation Health Services Research Humans *Learning *Organizational Innovation *Problem Solving
Bilello, LA; Scuderi, C; Haddad, CJ; Smotherman, C; Shahady, E	Practice transformation: using team-based care training to improve diabetes outcomes	2018	Journal of Primary Care and Community Health	9		2022-01-05	https://doi.org/10.1177/2150132718817952	Miscellaneous practice transformation,patient-centered medical homes,team-based care,TeamSTEPPS,quality improvement
Bird, ML; Miller, T; Connell, LA; Eng, JJ	Moving stroke rehabilitation evidence into practice: a systematic review of randomized controlled trials	2019	Clinical Rehabilitation	33	10	1586-1595	https://doi.org/10.1177/0269215519847253	Literature review: innovation or implementation strategies *Evidence-Based Practice Humans Randomized Controlled Trials as Topic *Stroke Rehabilitation clinical practice guidelines clinician behaviour knowledge translation patient outcomes rehabilitation stroke 'Change in clinical practice'
Cabassa, LJ; Baumann, AA	A two-way street: bridging implementation science and cultural adaptations of mental health treatments	2013	Implementation Science	8		90	https://doi.org/10.1186/1748-5908-8-90	Miscellaneous Culture Evidence-Based Medicine Healthcare Disparities Humans Mental Disorders/ethnology/*therapy Mental Health Services/*organization & administration *Translational Research, Biomedical United States
Cassidy, CE; Harrison, MB; Godfrey, C; Nincic, V; Khan, PA; Oakley, P; Ross-White, A; Grantmyre, H; Graham, ID	Use and effects of implementation strategies for practice guidelines in nursing: a systematic review	2021	Implementation Science	16	1	102-021	https://doi.org/10.1186/s13012-021-01165-5	Literature review: innovation/implementation Humans *Qualitative Research Clinical practice guidelines Implementation Implementation strategies Nursing Systematic review
Connolly, SL; Hogan, TP; Shimada, SL; Miller, CJ	Leveraging implementation science to understand factors influencing sustained use of mental health apps: a narrative review	2021	Journal of Technology in Behavioral Science	6		184-196	https://doi.org/10.1007/s41347-020-00165-4	Literature review: innovation or implementation strategies App Implementation science Mental health Smartphone
Connolly, SL; Kuhn, E; Possemato, K; Torous, J	Digital clinics and mobile technology implementation for mental health care	2021	Current Psychiatry Reports	23	7	38-021	https://dpo.org/10.1007/s11920-021-01254-8	Miscellaneous *covid-19 Humans Mental Health *Mobile Applications SARS-CoV-2 Smartphone *Telemedicine Apps Clinics Technology mHealth
Cranley, LA; Cummings, GG; Profetto-McGrath, J; Toth, F; Estabrooks, CA	Facilitation roles and characteristics associated with research use by healthcare professionals: a scoping review	2017	BMJ Open	7	8	e014384	https://doi.org/10.1136/bmjopen-2016-014384	IF literature review *Health Personnel Health Services Research/*statistics & numerical data Humans Organizational Innovation Professional Role Qualitative Research Quality Improvement Change management Health services administration & management Quality in healthcare
Dale, CM; Wiechula, R; Lewis, A; McArthur, A; Breen, H; Scarborough, A; Rose, L	Partnerships to improve oral hygiene practices: two complementary approaches	2016	Nursing Leadership	29	1	47-58	https://doi.org/10.12927/cjnl.2016.24645	Miscellaneous Canada Cooperative Behavior Delivery of Health Care/*standards Humans *Leadership Nursing Care/*standards *Oral Hygiene Quality of Health Care/*standards
Damschroder, LJ; Aron, DC; Keith, RE; Kirsh, SR; Alexander, JA; Lowery, JC	Fostering implementation of health services research findings into practice: a consolidated framework for advancing implementation science	2009	Implementation Science	4		50	https://doi.org/10.1186/1748-5908-4-50	Conceptual/Theoretical complexity science care innovation model improvement context organizations dissemination interventions determinants
Davis, MM; Gunn, R; Kenzie, E; Dickinson, C; Conway, C; Chau, A; Michaels, L; Brantley, S; Check, DK; Elder, N	Integration of improvement and implementation science in practice-based research networks: a longitudinal, comparative case study	2021	Journal of General Internal Medicine	36	6	1503-1513	https://doi.org/10.1007/s11606-021-06610-1	Miscellaneous Humans *Implementation Science Oregon *Quality Improvement Quality of Health Care implementation science practice-based research pragmatic research primary care quality improvement rural health services
Dogherty, EJ; Harrison, M; Graham, I; Keeping-Burke, L	Examining the use of facilitation within guideline dissemination and implementation studies in nursing	2014	International Journal of Evidence-Based Healthcare	12	2	105-127	https://doi.org/10.1097/XEB.0000000000000008	IF literature review Evidence-Based Nursing/methods/*standards *Guideline Adherence Humans Information Dissemination/methods *Practice Guidelines as Topic Social Facilitation
Dogherty, EJ; Harrison, MB; Graham, ID	Facilitation as a role and process in achieving evidence-based practice in nursing: a focused review of concept and meaning	2010	Worldviews on Evidence-Based Nursing	7	2	76-89	https://doi.org/10.1111/j.1741-6787.2010.00186.x	IF literature review Evidence-Based Nursing/*methods Humans *Interprofessional Relations *Leadership *Nurse's Role *Social Facilitation
Doran, DM; Sidani, S	Outcomes-focused knowledge translation: a framework for knowledge translation and patient outcomes improvement	2007	Worldviews on Evidence-Based Nursing	4	1	2022-03-13	https://doi.org/10.1111/j.1741-6787.2007.00073.x	Miscellaneous Benchmarking/*methods Decision Making, Organizational Evidence-Based Medicine/*methods *Health Knowledge, Attitudes, Practice Humans Nursing Informatics/instrumentation/*methods Nursing Methodology Research Nursing Theory Outcome and Process Assessment, Health Care/*methods
Elledge, C; Avworo, A; Cochetti, J; Carvalho, C; Grota, P	Characteristics of facilitators in knowledge translation: an integrative review	2019	Collegian	26	1	171-182	https://doi.org/10.1016/j.colegn.2018.03.002	IF literature review Facilitator Evidence-based practice Attributes Knowledge translation Characteristics
Erickson, KJ; Eder, MM	Using the TRANSLATE framework to support practice transformation: perspectives of a practice facilitator	2017	Progress in Community Health Partnerships : Research Education and Action	11	1	87-91	https://doi.org/10.1353/cpr.2017.0011	Miscellaneous Community-Based Participatory Research Evidence-Based Practice *Guideline Adherence Health Promotion/*organization & administration Humans Minnesota Organizational Innovation Organizational Objectives Program Development Program Evaluation Public Health *Quality Improvement Rural Population
Estabrooks, CA; Midodzi, WK; Cummings, GG; Wallin, L	Predicting research use in nursing organizations: a multilevel analysis	2007	Nursing Research	56	4 Suppl	S7-23	https://doi.org/10.1097/01.NNR.0000280647.18806.98	Miscellaneous Adult Alberta Analysis of Variance *Attitude of Health Personnel Cross-Sectional Studies *Diffusion of Innovation Female Health Facility Environment/organization & administration Health Facility Size/organization & administration Health Knowledge, Attitudes, Practice Humans Information Dissemination/methods Internet Leadership Linear Models Male Markov Chains Monte Carlo Method Nurs…
Gans, D; Ganz, DA; Senelick, W; McCreath, HE; Jew, J; Osterweil, D; Batra, RA; Tan, Z; Jennings, LA; Reuben, DB	A strategy for identifying and disseminating best practice innovations in the care of patients with multiple chronic conditions or end-of-life care needs	2016	Managed Care	25	7	43-48		Miscellaneous Humans Multiple Chronic Conditions/*therapy *Patient-Centered Care Quality Improvement Terminal Care/*standards
Gordon, AJ; Drexler, K; Hawkins, EJ; Burden, J; Codell, NK; Mhatre-Owens, A; Dungan, MT; Hagedorn, H	Stepped Care for Opioid Use Disorder Train the Trainer (SCOUTT) initiative: expanding access to medication treatment for opioid use disorder within Veterans Health Administration facilities	2020	Substance Abuse	41	3	275-282	https://doi.org/10.1080/08897077.2020.1787299	Miscellaneous Ambulatory Care Facilities Analgesics, Opioid/therapeutic use Buprenorphine/therapeutic use Delivery of Health Care *Health Services Accessibility Hospitals, Veterans Humans Implementation Science Mental Health Services Methadone/therapeutic use Naltrexone/therapeutic use Narcotic Antagonists/therapeutic use *Opiate Substitution Treatment Opioid-Related Disorders/*drug therapy Pain …
Grumbach, K; Bainbridge, E; Bodenheimer, T	Facilitating improvement in primary care: the promise of practice coaching	2012	Issue Brief (Commonwealth Fund)	15		2022-01-14		Miscellaneous Canada Delivery of Health Care/*methods Family Practice/education Humans Netherlands Outcome and Process Assessment, Health Care Physicians, Family/education Practice Management, Medical/*organization & administration Practice Patterns, Physicians'/*organization & administration Primary Health Care/*organization & administration Quality Improvement/*organization & administration Qua…
Hartmann, CW; Engle, RL; Pimentel, CB; Mills, WL; Clark, VA; Keleher, VC; Nash, P; Ott, C; Roland, T; Sloup, S; Frank, B; Brady, C; Snow, AL	Virtual external implementation facilitation: successful methods for remotely engaging groups in quality improvement	2021	Implementation Science Communications	2	1	66-021	https://doi.org/10.1186/s43058-021-00168-z	Conceptual/theoretical External facilitation Implementation facilitation Methods Quality improvement Remote Strategies Virtual
Harvey, G; Kitson, A	PARIHS revisited: from heuristic to integrated framework for the successful implementation of knowledge into practice	2016	Implementation Science	11		33	https://doi.org/10.1186/s13012-016-0398-2	Conceptual/Theoretical *Delivery of Health Care *Diffusion of Innovation Translational Research, Biomedical/*organization & administration Facilitation Facilitator role Implementation framework Parihs i-PARIHS
Harvey, G; Loftus-Hills, A; Rycroft-Malone, J; Titchen, A; Kitson, A; McCormack, B; Seers, K	Getting evidence into practice: the role and function of facilitation	2002	Journal of Advanced Nursing	37	6	577-588	https://doi.org/10.1046/j.1365-2648.2002.02126.x	Conceptual/Theoretical Diffusion of Innovation Education, Medical, Continuing Education, Nursing, Continuing Evidence-Based Medicine/education/*organization & administration Guideline Adherence Humans Negotiating Patient Care Team Professional Practice/*standards Social Facilitation
Harvey, G; Lynch, E	Enabling continuous quality improvement in practice: The role and contribution of facilitation	2017	Frontiers in Public Health	5		27	https://doi.org/10.3389/fpubh.2017.00027	Miscellaneous context continuous quality improvement facilitation facilitators implementation
Helfrich, CD; Damschroder, LJ; Hagedorn, HJ; Daggett, GS; Sahay, A; Ritchie, M; Damush, T; Guihan, M; Ullrich, PM; Stetler, CB	A critical synthesis of literature on the promoting action on research implementation in health services (PARIHS) framework	2010	Implementation Science	5		82	https://doi.org/10.1186/1748-5908-5-82	Conceptual/Theoretical Successful implementation Veterans Health Administration Research utilization Implementation project Implementation study
Helfrich, CD; Li, YF; Sharp, ND; Sales, AE	Organizational readiness to change assessment (ORCA): development of an instrument based on the Promoting Action on Research in Health Services (PARIHS) framework	2009	Implementation Science	4		38	https://doi.org/10.1186/1748-5908-4-38	Miscellaneous Veterans Health Administration Practice change Quality improvement program Quality improvement project Organizational readiness
Hung, D; Leidig, RC	Implementing a transitional care program to reduce hospital readmissions among older adults	2015	Journal of Nursing Care Quality	30	2	121-129	https://doi.org/10.1097/NCQ.0000000000000091	Miscellaneous Aged Health Plan Implementation/*methods Humans *Patient Readmission Transitional Care/*organization & administration
Hunt, JB; Curran, G; Kramer, T; Mouden, S; Ward-Jones, S; Owen, R; Fortney, J	Partnership for implementation of evidence-based mental health practices in rural federally qualified health centers: theory and methods	2012	Progress in Community Health Partnerships : Research, Education, and Action	6	3	389-398	https://doi.org/10.1353/cpr.2012.0039	Conceptual/Theoretical Community-Based Participatory Research/*organization & administration Community-Institutional Relations Cooperative Behavior Evidence-Based Medicine Health Services Research Humans *Medically Underserved Area Mental Disorders/epidemiology/therapy Mental Health/statistics & numerical data Mental Health Services/*organization & administration Quality Improvement Rural Health …
Hunter, SC; Kim, B; Mudge, A; Hall, L; Young, A; McRae, P; Kitson, AL	Experiences of using the i-PARIHS framework: a co-designed case study of four multi-site implementation projects	2020	BMC Health Services Research	20		573	https://doi.org/10.1186/s12913-020-05354-8	Miscellaneous Delivery of Health Care/*organization & administration Health Services Research Humans *Models, Organizational Organizational Case Studies Co-design I-parihs Implementation frameworks Implementation science Knowledge translation
Hunter, SC; Young, JA; Lawless, MT; Kitson, AL; Feo, R	Introducing an interactional approach to exploring facilitation as an implementation intervention: examining the utility of Conversation Analysis	2020	Implementation Science Communications	1		98	https://doi.org/10.1186/s43058-020-00071-z	Miscellaneous Conversation Analysis Evidence-based practice Facilitation Implementation Interaction Knowledge Translation i-PARIHS
Irwin, R; Stokes, T; Marshall, T	Practice-level quality improvement interventions in primary care: a review of systematic reviews	2015	Primary Health Care Research and Development	16	6	556-577	https://doi.org/10.1017/S1463423615000274	Literature review: innovation or implementation strategies General Practice/standards Humans Primary Health Care/*standards *Quality Improvement *Systematic Reviews as Topic primary care quality improvement systematic review
Jackson, GL; Cutrona, SL; White, BS; Reardon, CM; Orvek, E; Nevedal, AL; Lindquist, J; Gifford, AL; White, L; King, HA; DeLaughter, K; Houston, TK; Henderson, B; Vega, R; Kilbourne, AM; Damschroder, LJ	Merging implementation practice and science to scale up promising practices: the Veterans Health Administration (VHA) Diffusion of Excellence (DoE) Program	2021	Joint Commission Journal on Quality and Patient Safety	47	4	217-227	https://doi.org/10.1016/j.jcjq.2020.11.014	Miscellaneous Humans Motivation United States *United States Department of Veterans Affairs *Veterans Health
Kauth, MR; Sullivan, G; Cully, J; Blevins, D	Facilitating practice changes in mental health clinics: a guide for implementation development in health care systems	2011	Psychological Services	8	1	36-47	https://doi.org/10.1037/a0022250	Miscellaneous change dissemination evidence-based practices facilitation implementation mental health clinics Clinics Evidence Based Practice Information Dissemination Mental Health Services Health Care Services Managed Care Mental Health
Kavanagh, T; Watt-Watson, J; Stevens, B	An examination of the factors enabling the successful implementation of evidence-based acute pain practices into pediatric nursing	2007	Children's Health Care	36	3	303-321	https://doi.org/10.1080/02739610701377970	Miscellaneous
Kilbourne, AM; Neumann, MS; Waxmonsky, J; Bauer, MS; Kim, HM; Pincus, HA; Thomas, M	Public-academic partnerships: evidence-based implementation: the role of sustained community-based practice and research partnerships	2012	Psychiatric Services	63	3	205-207	https://doi.org/10.1176/appi.ps.201200032	Miscellaneous ROCC Bipolar Disorder/*therapy Community Mental Health Services/methods/*organization & administration Cooperative Behavior *Evidence-Based Practice Health Plan Implementation/*organization & administration Humans *Interinstitutional Relations Organizational Innovation *Public-Private Sector Partnerships Research Personnel	Study setting: USA Related articles: Kilbourne AM, Goodrich DE, Nord KM, et al. Long-term clinical outcomes from a randomized controlled trial of two implementation strategies to promote collaborative care attendance in community practices. Adm Policy Ment Health. 2015;42(5):642-653. https://doi.org/10.1007/s10488-014-0598-5 Kilbourne AM, Neumann MS, Waxmonsky J, et al. Public-academic partnershi…
Kitson, A; Harvey, G; McCormack, B	Enabling the implementation of evidence based practice: a conceptual framework	1998	Quality in Health Care	7	3	149-158	http://dx.doi.org/10.1136/qshc.7.3.149	Conceptual/Theoretical Evidence-Based Medicine/classification/*organization & administration Health Services Research/*methods Humans *Models, Organizational Practice Guidelines as Topic Research Design State Medicine/organization & administration/standards United Kingdom
Kitson, AL; Harvey, G	Methods to succeed in effective knowledge translation in clinical practice	2016	Journal of Nursing Scholarship	48	3	294-302	https://doi.org/10.1111/jnu.12206	Conceptual/Theoretical *Evidence-Based Nursing Humans Nursing Care/*methods Nursing Evaluation Research Nursing Methodology Research *Translational Research, Biomedical Evidence-based practice facilitation knowledge translation
Kitson, AL; Rycroft-Malone, J; Harvey, G; McCormack, B; Seers, K; Titchen, A	Evaluating the successful implementation of evidence into practice using the PARiHS framework: theoretical and practical challenges	2008	Implementation Science	3		1	https://doi.org/10.1186/1748-5908-3-1	Conceptual/Theoretical Conceptual framework Knowledge translation Transformational leader Research implementation Implementation science
Larsen, JA; Maundrill, R; Morgan, J; Mouland, L	Practice development facilitation: an integrated strategic and clinical approach	2005	Practice Development in Health Care	4	3	142-149	https://doi.org/10.1002/pdh.9	Miscellaneous
Liddy, C; Laferriere, D; Baskerville, B; Dahrouge, S; Knox, L; Hogg, W	An overview of practice facilitation programs in Canada: current perspectives and future directions	2013	Healthcare Policy	8	3	58-67		Miscellaneous Canada Family Practice/*organization & administration/standards/trends Forecasting Humans Primary Health Care/organization & administration/standards/trends Quality Improvement/*organization & administration/trends
Lovestam, E; Bostrom, AM; Orrevall, Y	Nutrition care process implementation: Experiences in various dietetics environments in Sweden	2017	Journal of the Academy of Nutrition and Dietetics	117	11	1738-1748	https://doi.org/10.1016/j.jand.2017.02.001	Miscellaneous Adult *Dietetics Electronic Health Records Focus Groups *Health Facilities Health Facility Size *Health Plan Implementation/methods/organization & administration Hospital Administration Hospitals Humans *Nutrition Therapy Nutritionists Primary Health Care Qualitative Research Sweden Implementation Integrated Promoting Action on Research Implementation in Health Services framework (i…
McCalman, J; Bainbridge, R; Percival, N; Tsey, K	The effectiveness of implementation in Indigenous Australian healthcare: an overview of literature reviews	2016	International Journal for Equity in Health	15		47	https://doi.org/10.1186/s12939-016-0337-5	Miscellaneous Australia/ethnology Health Services Accessibility *Health Services Needs and Demand Health Services, Indigenous/*standards Healthcare Disparities/*ethnology/statistics & numerical data Humans Population Groups/*statistics & numerical data Aboriginal and Torres Strait Islander Community control Health equity Health programs Health services Implementation Indigenous Australian PARiHS …
McDonnell, MM; Elder, NC; Stock, R; Wolf, M; Steeves-Reece, A; Graham, T	Project ECHO integrated within the Oregon Rural Practice-based Research Network (ORPRN)	2020	Journal of The American Board of Family Medicine	33	5	789-795	https://doi.org/10.3122/jabfm.2020.05.200051	Miscellaneous *Health Services Research/organization & administration Humans Oregon Primary Health Care/organization & administration Quality Improvement *Rural Health Services/organization & administration Clinical Practice Patterns Community Health Services Community-Based Participatory Research Continuing Medical Education Disease Management Distance Education Practice-Based Research Primary H…
Miller, WL; Crabtree, BF; Nutting, PA; Stange, KC; Jaén, CR	Primary care practice development: a relationship-centered approach	2010	Annals of Family Medicine	8	Suppl 1	S68-S79	https://doi.org/10.1370/afm.1089	Miscellaneous NDP-PCMH Humans Models, Organizational Organizational Innovation Patient-Centered Care/organization & administration/standards/trends *Physician-Patient Relations Primary Health Care/*organization & administration/standards/trends Program Development/*methods United States	Study setting: USA_x000D_ Related articles:_x000D_ Chase SM, Crabtree BF, Stewart EE, et al. Coaching strategies for enhancing practice transformation. Fam Pract. 2015;32(1):75-81. https://doi.org/10.1093/fampra/cmu062_x000D_ Crabtree BF, Nutting PA, Miller WL, Stange KC, Stewart EE, Jaén CR. Summary of the National Demonstration Project and recommendations for the patient-centered medical home. …
Moore, DC; Payne, S; Van den Block, L; Ling, J; Froggatt, K; Gatsolaeva, Y; Honinx, E; Pivodic, L; Miranda, R; Onwuteaka-Philipsen, BD; van Hout, H; Pasman, HRW; Oosterveld-Vlug, M; Ten Koppel, M; Piers, R; Van Den Noortgate, N; Engels, Y; Vernooij-Dassen, M; Hockley, J; Szczerbinska, K; Kylanen, M; Gambassi, G; Pautex, S; Bassal, C; Deliens, L; Smets, T; Adang, E; Andreasen, P; Baranska, I; Finn…	Strategies for the implementation of palliative care education and organizational interventions in long-term care facilities: a scoping review	2020	Palliative Medicine	34	5	558-570	https://doi.org/10.1177/0269216319893635	Literature review: innovation or implementation strategies Long-term care facilities care homes nursing homes palliative care end-of-life care palliative medicine scoping review literature review implementation intervention Gold Standards Framework
Nagykaldi, Z; Mold, JW; Aspy, CB	Practice facilitators: a review of the literature	2005	Family Medicine	37	8	581-588		IF literature review Family Practice/methods/standards Health Services Research/*methods Humans Patient Care/methods/standards Physicians, Family/education/standards *Practice Management Primary Health Care/*methods/organization & administration United States
Nagykaldi, Z; Mold, JW; Robinson, A; Niebauer, L; Ford, A	Practice facilitators and practice-based research networks	2006	Journal of The American Board of Family Medicine	19	5	506-510	https://doi.org/10.3122/jabfm.19.5.506	Miscellaneous *Health Personnel Health Services Research/*organization & administration Humans *Quality Assurance, Health Care United States
Newton, JM	Developing facilitation skills--a narrative	2003	Collegian	10	3	27-30	https://doi.org/10.1016/S1322-7696(08)60063-3	Miscellaneous Evidence-Based Medicine Health Care Reform/organization & administration Humans Leadership *Narration Nursing/*organization & administration *Organizational Innovation Patient-Centered Care/*organization & administration Problem-Based Learning/methods *Social Facilitation Victoria
Nilsson, S; Ohlen, J; Hessman, E; Brännström, M	Paediatric palliative care: a systematic review	2020	BMJ Supportive & Palliative Care	10	2	157-163	https://doi.org/10.1136/bmjspcare-2019-001934	Literature review: innovation or implementation strategies Child Female *Health Services Research Humans Male Palliative Care/*methods Pediatrics/*methods Translational Research, Biomedical/*trends paediatrics service evaluation supportive care symptoms and symptom management
Ooi, CY; Ng, CJ; Sales, AE; Lim, HM	Implementation strategies for web-based apps for screening: Scoping review	2020	Journal of Medical Internet Research	22	7	e15591	https://doi.org/10.2196/15591	Literature review: innovation or implementation strategies Humans Internet/*standards Mass Screening/*methods Mobile Applications/*standards eHealth implementation strategies internet mHealth mass screening
Pantoja, T; Opiyo, N; Lewin, S; Paulsen, E; Ciapponi, A; Wiysonge, CS; Herrera, CA; Rada, G; Penaloza, B; Dudley, L; Gagnon, MP; Garcia Marti, S; Oxman, AD	Implementation strategies for health systems in low-income countries: an overview of systematic reviews	2017	The Cochrane Database Of Systematic Reviews	9			https://doi.org/10.1002/14651858.CD011086.pub2	Literature review: innovation or implementation strategies *Developing Countries Evidence-Based Practice Health Personnel/*education Health Plan Implementation/*methods/organization & administration Humans National Health Programs/*organization & administration Needs Assessment Organizational Culture Patient Compliance *Patient Education as Topic Review Literature as Topic Unnecessary Procedures
Payne, C; Brown, MJ; Guerin, S; Kernohan, WG	EMTReK: an evidence-based model for the transfer & exchange of research knowledge-five case studies in palliative care	2019	Sage Open Nursing	5		2022-01-08	https://doi.org/10.1177/2377960819861854	Miscellaneous communication evaluation studies knowledge exchange knowledge transfer stakeholder
Perry, CK; Damschroder, LJ; Hemler, JR; Woodson, TT; Ono, SS; Cohen, DJ	Specifying and comparing implementation strategies across seven large implementation interventions: a practical application of theory	2019	Implementation Science	14		32	https://doi.org/10.1186/s13012-019-0876-4	Miscellaneous EvidenceNow/ESCALATES Capacity Building *Diffusion of Innovation Health Knowledge, Attitudes, Practice Health Personnel/psychology/standards Health Plan Implementation/*organization & administration Heart Diseases/*prevention & control Humans Medical Informatics Primary Health Care/*organization & administration United States Implementation facilitation Implementation strategies Imp…	Study setting: USA Related articles: Balasubramanian BA, Marino M, Cohen DJ, et al. Use of quality improvement strategies among small to medium-size US primary care practices. Ann Fam Med. 2018;16(Suppl 1):S35-S43. https://doi.org/10.1370/afm.2172 Cohen DJ, Balasubramanian BA, Gordon L, et al. A national evaluation of a dissemination and implementation initiative to enhance primary care practice …
Powell, BJ; McMillen, JC; Proctor, EK; Carpenter, CR; Griffey, RT; Bunger, AC; Glass, JE; York, JL	A compilation of strategies for implementing clinical innovations in health and mental health	2012	Medical Care Research And Review : MCRR	69	2	123-157	https://doi.org/10.1177/1077558711430690	Literature review: innovation or implementation strategies *Delivery of Health Care *Diffusion of Innovation *Evidence-Based Medicine Humans *Mental Health
Ritchie, MJ; Dollar, KM; Kearney, LK; Kirchner, JE	Research and services partnerships: Responding to needs of clinical operations partners: transferring implementation facilitation knowledge and skills	2014	Psychiatric Services	65	2	141-143	https://doi.org/10.1176/appi.ps.201300468	Miscellaneous Biomedical Research/*organization & administration/standards Cooperative Behavior Evidence-Based Practice/*organization & administration/standards Humans Mental Health Services/*organization & administration/standards United States United States Department of Veterans Affairs/*organization & administration/standards
Rycroft-Malone, J	The PARIHS framework--a framework for guiding the implementation of evidence-based practice	2004	Journal of Nursing Care Quality	19	4	297-304		Conceptual/Theoretical Conceptual framework Nursing practice Evidence-based
Rycroft-Malone, J; Burton, C; Wilkinson, J; Harvey, G; McCormack, B; Baker, R; Dopson, S; Graham, I; Staniszewska, S; Thompson, C; Ariss, S; Melville-Richards, L; Williams, L	Collective action for knowledge moblisation: a realist evaluation of the Collaborations for Leadership in applied Health Research and Care	2015	Health Services and Delivery Research	3	44		https://doi.org/10.3310/hsdr03440	Miscellaneous
Rycroft-Malone, J; Harvey, G; Fau - Kitson, A; Kitson, A; Fau - McCormack, B; McCormack, B; Fau - Seers, K; Seers, K; Fau - Titchen, A; Titchen, A	Getting evidence into practice: ingredients for change	2002	Nursing Standard	16	37	38-43		Conceptual/Theoretical Evidence-Based Medicine/*trends Humans Nursing/*trends Randomized Controlled Trials as Topic/statistics & numerical data/trends
Rycroft-Malone, J; Harvey, G; Seers, K; Kitson, A; McCormack, B; Titchen, A	An exploration of the factors that influence the implementation of evidence into practice	2004	Journal of Clinical Nursing	13	8	913-924	https://doi.org/10.1111/j.1365-2702.2004.01007.x	Conceptual/Theoretical *Diffusion of Innovation *Evidence-Based Medicine Focus Groups Humans *Nursing Care *Professional Practice Social Facilitation
Rycroft-Malone, J; Kitson, A; Harvey, G; McCormack, B; Seers, K; Titchen, A; Estabrooks, C	Ingredients for change: revisiting a conceptual framework	2002	Quality & Safety in Health Care	11	2	174-180	http://dx.doi.org/10.1136/qhc.11.2.174	Conceptual/Theoretical Delivery of Health Care/*organization & administration/standards *Evidence-Based Medicine Health Plan Implementation Health Services Research/*methods Humans Organizational Culture *Organizational Innovation Patient Satisfaction Practice Patterns, Physicians' Process Assessment, Health Care Quality Assurance, Health Care Reproducibility of Results United Kingdom
Scott, K; Jarman, S; Moul, S; Murphy, CM; Yap, K; Garner, BR; Becker, SJ	Implementation support for contingency management: preferences of opioid treatment program leaders and staff	2021	Implementation Science Communications	2	1	47-021	https://doi.org/10.1186/s43058-021-00149-2	Miscellaneous Contingency management Implementation support Opioid use disorder
Shoobridge, J; Schultz, T; Harvey, G; Kirby, N	Using an implementation science approach to build leader facilitation capability in healthcare: a novel approach for enhancing action learning set facilitation	2021	Journal of Health Organization and Management	ahead-of-print			https://doi.org/10.1108/JHOM-12-2020-0510	Miscellaneous Delivery of Health Care Health Facilities *Health Services Research Humans *Implementation Science Organizational Innovation Action learning sets Change leadership Facilitation Healthcare Leader development integrated-Promoting Action on Research Implementation in Health Services (i-PARIHS)
Siantz, E; Redline, B; Henwood, B	Practice facilitation in integrated behavioral health and primary care settings: a scoping review	2021	Journal of Behavioral Health Services and Research	48	1	133-155	https://doi.org/10.1007/s11414-020-09709-1	IF literature review Behavioral Medicine *Delivery of Health Care, Integrated Health Plan Implementation/organization & administration Humans *Primary Health Care/organization & administration Quality Improvement/*organization & administration
Simmons, M	'Facilitation' of practice development: a concept analysis	2004	Practice Development in Health Care	3	1	36-52 17p	https://doi.org/10.1002/pdh.121	Conceptual/Theoretical Nursing practice Professional development Concept analysis Critical thinking Leadership Negotation
Stetler, CB; Damschroder, LJ; Helfrich, CD; Hagedorn, HJ	A Guide for applying a revised version of the PARIHS framework for implementation	2011	Implementation Science	6		99	https://doi.org/10.1186/1748-5908-6-99	Miscellaneous Evidence-Based Medicine/methods/organization & administration/*standards Guidelines as Topic/*standards Health Services Research/methods/organization & administration/*statistics & numerical data Humans Program Development
Taylor, EF; Machta, RM; Meyers, DS; Genevro, J; Peikes, DN	Enhancing the primary care team to provide redesigned care: the roles of practice facilitators and care managers	2013	Annals of Family Medicine	11	1	80-83	https://doi.org/10.1370/afm.1462	Miscellaneous Case Management/*organization & administration Continuity of Patient Care/organization & administration Health Care Reform/*organization & administration Humans Patient Care Team/*organization & administration Primary Health Care/*organization & administration Professional Role Quality Improvement/*organization & administration United States
Thompson, GN; Estabrooks, CA; Degner, LF	Clarifying the concepts in knowledge transfer: a literature review	2006	Journal of Advanced Nursing	53	6	691-701	https://doi.org/10.1111/j.1365-2648.2006.03775.x	Miscellaneous *Concept Formation Delivery of Health Care Diffusion of Innovation Humans *Information Management Information Storage and Retrieval *Knowledge *Terminology as Topic
van der Zijpp, TJ; Niessen, T; Eldh, AC; Hawkes, C; McMullan, C; Mockford, C; Wallin, L; McCormack, B; Rycroft-Malone, J; Seers, K	A bridge over turbulent waters: illustrating the interaction between managerial leaders and facilitators when implementing research evidence	2016	Worldviews on Evidence-Based Nursing	13	1	25-31	https://doi.org/10.1111/wvn.12138	Miscellaneous England Guidelines as Topic Humans *Interprofessional Relations Ireland *Leadership Long-Term Care/*methods Netherlands Nurse Administrators/*psychology Qualitative Research Sweden Urinary Incontinence/therapy evidence-based practice long-term care nursing practice qualitative methodology research methods research utilisation theory work environment working conditions
Varsi, C; Solberg Nes, L; Kristjansdottir, OB; Kelders, SM; Stenberg, U; Zangi, HA; Børøsund, E; Weiss, KE; Stubhaug, A; Asbjørnsen, RA; Westeng, M; Ødegaard, M; Eide, H	Implementation strategies to enhance the implementation of ehealth programs for patients with chronic illnesses: realist systematic review	2019	Journal of Medical Internet Research	21	9	e14255	https://doi.org/10.2196/14255	Literature review: innovation or implementation strategies Chronic Disease/*therapy Health Plan Implementation/*methods Humans Telemedicine/*methods chronic illness eHealth implementation implementation outcomes implementation strategies realist review
Wales, S; Kelly, M; Wilson, V; Crisp, J	Enhancing transformational facilitation skills for nurses seeking to support practice innovation	2013	Contemporary Nurse	44	2	178-188	https://doi.org/10.5172/conu.2013.44.2.178	Miscellaneous *Clinical Competence Humans *Organizational Innovation Program Development
Wallin, L; Profetto-McGrath, J; Levers, MJ	Implementing nursing practice guidelines: a complex undertaking	2005	Journal of Wound, Ostomy, and Continence Nursing	32	5	294-300		Miscellaneous Canada Evidence-Based Medicine *Health Plan Implementation Humans Leadership *Nursing Organizational Culture Organizational Innovation *Practice Guidelines as Topic
Wang, A; Pollack, T; Kadziel, LA; Ross, SM; McHugh, M; Jordan, N; Kho, AN	Impact of practice facilitation in primary care on chronic disease care processes and outcomes: a systematic review	2018	Journal of General Internal Medicine	33	11	1968-1977	https://doi.org/10.1007/s11606-018-4581-9	IF literature review Chronic Disease/*therapy/trends Humans Outcome Assessment, Health Care/*methods/trends Primary Health Care/*methods/trends Prospective Studies Randomized Controlled Trials as Topic/methods chronic disease practice facilitation primary care quality improvement systematic review
